# Supplementary material for: Transcription factor network analysis identifies REST/NRSF as an intrinsic regulator of CNS regeneration in mice
Source: Nat Commun. 2022 Jul 29;13:4418. doi: 10.1038/s41467-022-31960-7 (PMC9338053; doi:10.1038/s41467-022-31960-7)
Supplement: Supplementary file 8 — Supplementary Data 5 [file 41467_2022_31960_MOESM8_ESM.xlsx]

## Sheet: Table S5
Supplemental Table 5. REST-targeted genes predicted by DNA footprinting analysis of ATAC-seq data generated in RGCs sorted at 0 (no crush), 1, and 3 days after optic nerve crush. Related to Figure 5.
seqnames	start	end	width	strand	nonTarget_day0.footprint_score	nonTarget_day1.footprint_score	nonTarget_day3.footprint_score	nonTarget_Day1vsDay0.logFC	nonTarget_Day3vsDay0.logFC	annotation	geneChr	geneStart	geneEnd	geneLength	geneStrand	geneId	transcriptId	distanceToTSS	ENTREZID	SYMBOL	GENENAME	TFBS_name
chr1	3670823	3670844	22	-	0.18975	0.19127	0.1751	0.01038	-0.1041	Promoter (<=1kb)	1	3214482	3671498	457017	2	ENSMUSG00000051951	ENSMUST00000070533.4	675	497097	XKR4	X-linked Kx blood group related 4	REST
chr1	3671053	3671074	22	+	0.31576	0.37653	0.28495	0.23955	-0.13856	Promoter (<=1kb)	1	3214482	3671498	457017	2	ENSMUSG00000051951	ENSMUST00000070533.4	424	497097	XKR4	X-linked Kx blood group related 4	REST
chr1	3671952	3671973	22	-	0.31231	0.4361	0.19387	0.45601	-0.63415	Promoter (<=1kb)	1	3214482	3671498	457017	2	ENSMUSG00000051951	ENSMUST00000070533.4	-475	497097	XKR4	X-linked Kx blood group related 4	REST
chr1	10233640	10233660	21	-	0.20437	0.14797	0.14885	-0.4162	-0.40869	Promoter (<=1kb)	1	10137571	10232670	95100	2	ENSMUSG00000067851	ENSMUST00000088615.10	-990	211673	ARFGEF1	ADP-ribosylation factor guanine nucleotide-exchange factor 1(brefeldin A-inhibited)	REST
chr1	16519854	16519875	22	-	0.39912	0.41858	0.26594	0.06537	-0.55055	Promoter (<=1kb)	1	16460213	16520020	59808	2	ENSMUSG00000025920	ENSMUST00000144138.3	166	29819	STAU2	staufen double-stranded RNA binding protein 2	REST
chr1	36744526	36744547	22	+	0.15645	0.12598	0.25576	-0.27232	0.64214	Promoter (<=1kb)	1	36744355	36757826	13472	1	ENSMUSG00000102416	ENSMUST00000193459.2	171	71166	4933424G06RIK	RIKEN cDNA 4933424G06 gene	REST
chr1	38626876	38626897	22	+	0.18592	0.27676	0.147957	0.52574	-0.29291	Promoter (<=1kb)	1	38177326	38627185	449860	2	ENSMUSG00000037138	ENSMUST00000095027.8	288	16764	AFF3	AF4/FMR2 family, member 3	REST
chr1	38627129	38627150	22	-	0.25492	0.26072	0.18252	0.03005	-0.43966	Promoter (<=1kb)	1	38177326	38627185	449860	2	ENSMUSG00000037138	ENSMUST00000095027.8	56	16764	AFF3	AF4/FMR2 family, member 3	REST
chr1	38835887	38835908	22	+	0.26551	0.18747	0.20271	-0.45934	-0.3574	Promoter (<=1kb)	1	38835197	38836374	1178	2	ENSMUSG00000048814	ENSMUST00000191724.1	466	381338	LONRF2	LON peptidase N-terminal domain and ring finger 2	REST
chr1	39536140	39536161	22	-	0.48778	0.42807	0.62799	-0.18022	0.35135	Promoter (<=1kb)	1	39535802	39546873	11072	1	ENSMUSG00000003135	ENSMUST00000003219.13	359	52846	CNOT11	CCR4-NOT transcription complex, subunit 11	REST
chr1	52170671	52170692	22	+	0.23209	0.21279	0.20753	-0.11458	-0.14746	Promoter (1-2kb)	1	52166282	52169145	2864	2	ENSMUSG00000026103	ENSMUST00000126221.1	-1526	14660	GLS	glutaminase	REST
chr1	52170932	52170953	22	+	0.30682	0.23463	0.2069	-0.35924	-0.52511	Promoter (1-2kb)	1	52166282	52169145	2864	2	ENSMUSG00000026103	ENSMUST00000126221.1	-1787	14660	GLS	glutaminase	REST
chr1	52727770	52727791	22	+	0.2003	0.17031	0.16043	-0.21041	-0.28704	Promoter (<=1kb)	1	52659986	52727462	67477	2	ENSMUSG00000041439	ENSMUST00000087701.3	-308	98682	MFSD6	major facilitator superfamily domain containing 6	REST
chr1	54195051	54195072	22	-	0.20694	0.16675	0.14635	-0.28027	-0.4465	Promoter (<=1kb)	1	53806882	54195034	388153	2	ENSMUSG00000042807	ENSMUST00000087659.10	-38	329152	HECW2	HECT, C2 and WW domain containing E3 ubiquitin protein ligase 2	REST
chr1	54557990	54558011	22	+	0.36739	0.42367	0.23609	0.19538	-0.59583	Promoter (<=1kb)	1	54524284	54557684	33401	2	ENSMUSG00000073678	ENSMUST00000185817.1	-306	241062	PGAP1	post-GPI attachment to proteins 1	REST
chr1	55132236	55132257	22	-	0.17594	0.08958	0.12428	-0.83446	-0.43974	Promoter (<=1kb)	1	55131326	55145383	14058	1	ENSMUSG00000025979	ENSMUST00000159743.1	931	19070	MOB4	MOB family member 4, phocein	REST
chr1	60042616	60042637	22	+	0.170567	0.18007	0.1557	0.0701067	-0.116603	Promoter (<=1kb)	1	59989068	60043087	54020	2	ENSMUSG00000026018	ENSMUST00000027172.12	450	70375	ICA1L	islet cell autoantigen 1-like	REST
chr1	60042952	60042973	22	+	0.35579	0.446023	0.27598	0.309933	-0.34372	Promoter (<=1kb)	1	59989068	60043087	54020	2	ENSMUSG00000026018	ENSMUST00000027172.12	114	70375	ICA1L	islet cell autoantigen 1-like	REST
chr1	63176216	63176237	22	+	0.2673	0.18199	0.11171	-0.506817	-1.12113	Promoter (<=1kb)	1	63150066	63176663	26598	2	ENSMUSG00000025968	ENSMUST00000185847.1	426	227197	NDUFS1	NADH:ubiquinone oxidoreductase core subunit S1	REST
chr1	63176430	63176451	22	-	0.51118	0.36024	0.41686	-0.48155	-0.28163	Promoter (<=1kb)	1	63150066	63176663	26598	2	ENSMUSG00000025968	ENSMUST00000185847.1	233	227197	NDUFS1	NADH:ubiquinone oxidoreductase core subunit S1	REST
chr1	63177551	63177572	22	-	0.20066	0.19953	0.27638	-0.00738	0.42448	Promoter (<=1kb)	1	63177223	63178898	1676	1	ENSMUSG00000025967	ENSMUST00000126795.2	349	55949	EEF1B2	eukaryotic translation elongation factor 1 beta 2	REST
chr1	66467963	66467983	21	+	0.3118	0.28749	0.17547	-0.10954	-0.76129	Promoter (<=1kb)	1	66468367	66699148	230782	1	ENSMUSG00000055567	ENSMUST00000061620.16	-384	329178	UNC80	unc-80, NALCN activator	REST
chr1	72212101	72212122	22	+	0.356037	0.29347	0.287297	-0.261907	-0.290567	Promoter (<=1kb)	1	72159442	72212307	52866	2	ENSMUSG00000039395	ENSMUST00000048860.8	185	381269	MREG	melanoregulin	REST
chr1	74853415	74853436	22	-	0.17582	0.12293	0.05299	-0.45235	-1.41529	Promoter (1-2kb)	1	74854934	74857732	2799	1	ENSMUSG00000090071	ENSMUST00000160379.3	-1519	12570	CDK5R2	cyclin-dependent kinase 5, regulatory subunit 2 (p39)	REST
chr1	74856145	74856166	22	+	0.22323	0.16997	0.17209	-0.35541	-0.33946	Promoter (1-2kb)	1	74854934	74857732	2799	1	ENSMUSG00000090071	ENSMUST00000160379.3	1211	12570	CDK5R2	cyclin-dependent kinase 5, regulatory subunit 2 (p39)	REST
chr1	75444054	75444074	21	-	0.22057	0.22344	0.01386	0.01706	-2.80392	Promoter (1-2kb)	1	75442224	75443179	956	1	ENSMUSG00000033021	ENSMUST00000124539.1	1850	69080	GMPPA	GDP-mannose pyrophosphorylase A	REST
chr1	75450955	75450976	22	+	0.19693	0.10892	0.17582	-0.74765	-0.14721	Promoter (<=1kb)	1	75450699	75474343	23645	1	ENSMUSG00000033007	ENSMUST00000037708.9	256	241118	ASIC4	acid-sensing (proton-gated) ion channel family member 4	REST
chr1	75479071	75479092	22	+	0.81298	0.64216	0.85599	-0.3308	0.07257	Promoter (<=1kb)	1	75477510	75479114	1605	2	ENSMUSG00000032997	ENSMUST00000124042.1	22	74241	CHPF	chondroitin polymerizing factor	REST
chr1	75479312	75479333	22	-	1.32574	1.09683	1.62745	-0.26884	0.2917	Promoter (<=1kb)	1	75474575	75479307	4733	2	ENSMUSG00000032997	ENSMUST00000094818.3	-26	74241	CHPF	chondroitin polymerizing factor	REST
chr1	75487277	75487298	22	-	0.1763	0.17549	0.10009	-0.00594	-0.70575	Promoter (<=1kb)	1	75479310	75487233	7924	2	ENSMUSG00000026211	ENSMUST00000156499.1	-65	98733	OBSL1	obscurin-like 1	REST
chr1	75488131	75488152	22	-	0.2727	0.21144	0.18012	-0.33789	-0.54699	Promoter (<=1kb)	1	75487223	75488078	856	2	ENSMUSG00000026211	ENSMUST00000156705.1	-74	98733	OBSL1	obscurin-like 1	REST
chr1	75505843	75505864	22	-	0.28907	0.32716	0.25957	0.16732	-0.14439	Promoter (<=1kb)	1	75490534	75505641	15108	2	ENSMUSG00000026211	ENSMUST00000155084.7	-223	98733	OBSL1	obscurin-like 1	REST
chr1	75506343	75506364	22	-	0.25532	0.25407	0.12071	-0.00655	-0.96495	Promoter (<=1kb)	1	75485825	75506361	20537	2	ENSMUSG00000026211	ENSMUST00000113567.8	0	98733	OBSL1	obscurin-like 1	REST
chr1	78537902	78537923	22	-	0.4325	0.76062	0.34415	0.78578	-0.31285	Promoter (<=1kb)	1	78537628	78538173	546	1	ENSMUSG00000012187	ENSMUST00000125458.1	295	68393	MOGAT1	monoacylglycerol O-acyltransferase 1	REST
chr1	88276896	88276917	22	-	0.39186	0.36166	0.26229	-0.10968	-0.54387	Promoter (<=1kb)	1	88264978	88277506	12529	2	ENSMUSG00000044783	ENSMUST00000147393.1	610	212427	A730008H23RIK	RIKEN cDNA A730008H23 gene	REST
chr1	91052654	91052675	22	-	0.26742	0.26732	0.33031	-0.0005	0.28485	Promoter (<=1kb)	1	91053444	91128944	75501	1	ENSMUSG00000026305	ENSMUST00000068167.12	-790	16978	LRRFIP1	leucine rich repeat (in FLII) interacting protein 1	REST
chr1	91412515	91412536	22	+	0.37847	0.34938	0.2561	-0.10917	-0.52818	Promoter (<=1kb)	1	91411483	91413208	1726	2	ENSMUSG00000067071	ENSMUST00000132188.7	672	55927	HES6	hairy and enhancer of split 6	REST
chr1	91412768	91412789	22	+	0.4093	0.44441	0.38042	0.11324	-0.10031	Promoter (<=1kb)	1	91411483	91413208	1726	2	ENSMUSG00000067071	ENSMUST00000132188.7	419	55927	HES6	hairy and enhancer of split 6	REST
chr1	91413115	91413136	22	+	0.56876	0.71386	0.47006	0.31749	-0.26438	Promoter (<=1kb)	1	91411483	91413208	1726	2	ENSMUSG00000067071	ENSMUST00000132188.7	72	55927	HES6	hairy and enhancer of split 6	REST
chr1	93688463	93688483	21	-	0.17256	0.14623	0.0745	-0.21131	-1.02161	Promoter (<=1kb)	1	93689208	93695469	6262	1	ENSMUSG00000026278	ENSMUST00000200888.1	-745	51800	BOK	BCL2-related ovarian killer	REST
chr1	93752834	93752855	22	+	0.17134	0.13695	0.0441067	-0.2847	-1.56738	Promoter (1-2kb)	1	93751500	93775683	24184	1	ENSMUSG00000026280	ENSMUST00000149436.7	1334	66615	ATG4B	autophagy related 4B, cysteine peptidase	REST
chr1	124046276	124046297	22	+	0.1968	0.04184	0	-1.79837	-3.3941	Promoter (<=1kb)	1	123321471	124045559	724089	2	ENSMUSG00000036815	ENSMUST00000112606.7	-717	269109	DPP10	dipeptidylpeptidase 10	REST
chr1	132299203	132299224	22	-	0.35	0.3811	0.2031	0.11623	-0.72807	Promoter (<=1kb)	1	132298626	132307357	8732	1	ENSMUSG00000042115	ENSMUST00000046071.4	598	213417	KLHDC8A	kelch domain containing 8A	REST
chr1	132741087	132741108	22	+	0.22522	0.10459	0.0864	-0.97299	-1.19933	Promoter (<=1kb)	1	132564690	132741757	177068	2	ENSMUSG00000026442	ENSMUST00000094569.10	649	269116	NFASC	neurofascin	REST
chr1	133182724	133182745	22	+	0.29727	0.31151	0.17404	0.06108	-0.710963	Promoter (1-2kb)	1	133181321	133301219	119899	1	ENSMUSG00000041757	ENSMUST00000187285.6	1403	240753	PLEKHA6	pleckstrin homology domain containing, family A member 6	REST
chr1	134803801	134803822	22	-	0.17565	0.14807	0.20393	-0.21838	0.19413	Promoter (<=1kb)	1	134779110	134803851	24742	2	ENSMUSG00000073557	ENSMUST00000141419.1	50	329251	PPP1R12B	protein phosphatase 1, regulatory subunit 12B	REST
chr1	136260265	136260286	22	+	0.26845	0.28771	0.16747	0.089275	-0.62059	Promoter (<=1kb)	1	136259797	136260873	1077	2	ENSMUSG00000052759	ENSMUST00000086395.6	587	383563	GPR25	G protein-coupled receptor 25	REST
chr1	136260459	136260480	22	-	0.46052	0.19605	0.20309	-1.15071	-1.10459	Promoter (<=1kb)	1	136259797	136260873	1077	2	ENSMUSG00000052759	ENSMUST00000086395.6	414	383563	GPR25	G protein-coupled receptor 25	REST
chr1	136625821	136625842	22	+	0.23358	0.180157	0.21683	-0.340273	-0.09831	Promoter (<=1kb)	1	136624901	136630053	5153	1	ENSMUSG00000041483	ENSMUST00000112046.1	920	226442	ZFP281	zinc finger protein 281	REST
chr1	143739625	143739646	22	-	0.78531	0.52053	0.50348	-0.57457	-0.62075	Promoter (<=1kb)	1	143739646	143747309	7664	1	ENSMUSG00000018196	ENSMUST00000050491.10	0	69367	GLRX2	glutaredoxin 2 (thioltransferase)	REST
chr1	156204838	156204859	22	+	0.23175	0.20193	0.16593	-0.18136	-0.43584	Promoter (<=1kb)	1	156075966	156205026	129061	2	ENSMUSG00000015484	ENSMUST00000015628.3	167	329274	FAM163A	family with sequence similarity 163, member A	REST
chr1	156718660	156718681	22	+	0.7223	0.66184	0.63234	-0.12245	-0.18619	Promoter (<=1kb)	1	156678532	156719072	40541	2	ENSMUSG00000033557	ENSMUST00000122424.7	391	215015	FAM20B	family with sequence similarity 20, member B	REST
chr1	156719036	156719057	22	-	1.75513	1.73689	1.61819	-0.0149	-0.11578	Promoter (<=1kb)	1	156678532	156719072	40541	2	ENSMUSG00000033557	ENSMUST00000122424.7	36	215015	FAM20B	family with sequence similarity 20, member B	REST
chr1	161131088	161131109	22	-	0.16423	0.1498	0.14391	-0.11722	-0.16794	Promoter (<=1kb)	1	161088380	161131428	43049	2	ENSMUSG00000026705	ENSMUST00000117467.6	340	226541	KLHL20	kelch-like 20	REST
chr1	167350060	167350081	22	-	0.41376	0.41713	0.30642	0.01115	-0.40942	Promoter (<=1kb)	1	167349991	167368532	18542	1	ENSMUSG00000026687	ENSMUST00000028004.10	90	56752	ALDH9A1	aldehyde dehydrogenase 9, subfamily A1	REST
chr1	171286551	171286572	22	+	0.18964	0.10824	0.06327	-0.70608	-1.32491	Promoter (<=1kb)	1	171284932	171286806	1875	2	ENSMUSG00000053483	ENSMUST00000174720.1	234	30941	USP21	ubiquitin specific peptidase 21	REST
chr1	177257155	177257176	22	+	0.22632	0.22952	0.15611	0.01857	-0.48246	Promoter (<=1kb)	1	177248777	177257592	8816	2	ENSMUSG00000019699	ENSMUST00000211158.1	416	23797	AKT3	thymoma viral proto-oncogene 3	REST
chr1	179961165	179961186	22	+	0.2525	0.22224	0.19532	-0.169095	-0.33854	Promoter (<=1kb)	1	179961110	180162166	201057	1	ENSMUSG00000026490	ENSMUST00000212756.1	55	226751	CDC42BPA	CDC42 binding protein kinase alpha	REST
chr1	181017405	181017426	22	-	0.26448	0.26771	0.25093	0.01625	-0.07023	Promoter (<=1kb)	1	180989554	181017569	28016	2	ENSMUSG00000038776	ENSMUST00000111068.7	164	13849	EPHX1	epoxide hydrolase 1, microsomal	REST
chr1	191172971	191172992	22	+	0.154525	0.17111	0.14078	0.13107	-0.11727	Promoter (1-2kb)	1	191171425	191183108	11684	2	ENSMUSG00000026628	ENSMUST00000131854.1	1567	11910	ATF3	activating transcription factor 3	REST
chr1	191171970	191171991	22	-	0.49204	0.38786	0.43396	-0.32769	-0.17344	Promoter (<=1kb)	1	191171425	191183108	11684	2	ENSMUSG00000026628	ENSMUST00000131854.1	566	11910	ATF3	activating transcription factor 3	REST
chr8	79339448	79339469	22	+	0.36823	0.29259	0.28009	-0.316315	-0.37077	Promoter (1-2kb)	8	79338395	79399518	61124	2	ENSMUSG00000031681	ENSMUST00000066091.13	1074	17125	SMAD1	SMAD family member 1	REST
chr10	7590188	7590209	22	+	0.34145	0.24465	0.230645	-0.44871	-0.526945	Promoter (<=1kb)	10	7590127	7624022	33896	1	ENSMUSG00000019796	ENSMUST00000135907.7	61	237253	LRP11	low density lipoprotein receptor-related protein 11	REST
chr10	8885714	8885735	22	-	0.23966	0.13591	0.30865	-0.73338	0.33913	Promoter (<=1kb)	10	8813722	8886052	72331	2	ENSMUSG00000015305	ENSMUST00000213032.1	338	70097	SASH1	SAM and SH3 domain containing 1	REST
chr10	9675109	9675130	22	+	0.26652	0.24653	0.213	-0.10408	-0.29751	Promoter (<=1kb)	10	9622936	9675208	52273	2	ENSMUSG00000060487	ENSMUST00000100070.4	78	320825	SAMD5	sterile alpha motif domain containing 5	REST
chr10	9676000	9676021	22	+	0.19355	0.10043	0.06061	-0.8228	-1.39793	Promoter (<=1kb)	10	9622936	9675208	52273	2	ENSMUSG00000060487	ENSMUST00000100070.4	-792	320825	SAMD5	sterile alpha motif domain containing 5	REST
chr10	11343646	11343667	22	-	0.75079	0.73025	0.61016	-0.03893	-0.29033	Promoter (<=1kb)	10	11343453	11448698	105246	1	ENSMUSG00000055493	ENSMUST00000161438.1	214	13853	EPM2A	epilepsy, progressive myoclonic epilepsy, type 2 gene alpha	REST
chr10	20149056	20149077	22	+	0.66017	0.59524	0.40988	-0.14459	-0.66111	Promoter (<=1kb)	10	20148998	20257538	108541	1	ENSMUSG00000019996	ENSMUST00000214823.1	58	17761	MAP7	microtubule-associated protein 7	REST
chr10	30803363	30803384	22	+	1.04436	0.69266	1.1699	-0.57824	0.16076	Promoter (<=1kb)	10	30695891	30803326	107436	2	ENSMUSG00000039697	ENSMUST00000215725.1	-37	211329	NCOA7	nuclear receptor coactivator 7	REST
chr10	40883920	40883941	22	+	0.68381	0.371823	0.33552	-0.84402	-1.00066	Promoter (<=1kb)	10	40883827	40938570	54744	1	ENSMUSG00000019831	ENSMUST00000105509.1	93	83767	WASF1	WAS protein family, member 1	REST
chr10	43221916	43221937	22	-	0.24389	0.19958	0.16074	-0.26443	-0.5443	Promoter (<=1kb)	10	43221736	43346116	124381	1	ENSMUSG00000038240	ENSMUST00000162758.1	201	71365	PDSS2	prenyl (solanesyl) diphosphate synthase, subunit 2	REST
chr10	53751000	53751021	22	+	0.265063	0.29336	0.23767	0.136553	-0.145057	Promoter (<=1kb)	10	53696997	53750909	53913	2	ENSMUSG00000019856	ENSMUST00000170839.1	-91	75906	FAM184A	family with sequence similarity 184, member A	REST
chr10	56115649	56115670	22	+	0.2609	0.35	0.19758	0.39662	-0.36749	Promoter (<=1kb)	10	56114915	56116174	1260	1	ENSMUSG00000047669	ENSMUST00000217668.1	734	73390	MSL3L2	MSL3 like 2	REST
chr10	60107203	60107224	22	-	0.21221	0.18061	0.13327	-0.21037	-0.59716	Promoter (<=1kb)	10	60106468	60133908	27441	1	ENSMUSG00000058297	ENSMUST00000165024.2	756	94214	SPOCK2	sparc/osteonectin, cwcv and kazal-like domains proteoglycan 2	REST
chr10	60108359	60108380	22	-	0.19319	0.24473	0.09098	0.31148	-0.93758	Promoter (1-2kb)	10	60106468	60133908	27441	1	ENSMUSG00000058297	ENSMUST00000165024.2	1912	94214	SPOCK2	sparc/osteonectin, cwcv and kazal-like domains proteoglycan 2	REST
chr10	61648358	61648379	22	+	0.25645	0.23611	0.209893	-0.109963	-0.271403	Promoter (<=1kb)	10	61648552	61674168	25617	1	ENSMUSG00000020089	ENSMUST00000020286.6	-173	67895	PPA1	pyrophosphatase (inorganic) 1	REST
chr10	61648737	61648758	22	+	0.35033	0.39203	0.278223	0.15367	-0.311797	Promoter (<=1kb)	10	61648621	61652820	4200	1	ENSMUSG00000020089	ENSMUST00000160470.1	116	67895	PPA1	pyrophosphatase (inorganic) 1	REST
chr10	62327499	62327520	22	-	0.26926	0.09706	0.1936	-1.3001	-0.43624	Promoter (<=1kb)	10	62296093	62327767	31675	2	ENSMUSG00000037012	ENSMUST00000139228.7	268	15275	HK1	hexokinase 1	REST
chr10	67185660	67185681	22	+	0.88196	0.676445	1.2514	-0.373	0.49496	Promoter (<=1kb)	10	67185748	67191750	6003	1	ENSMUSG00000037876	ENSMUST00000219563.1	-67	108829	JMJD1C	jumonji domain containing 1C	REST
chr10	70598471	70598492	22	-	0.28412	0.15594	0.27169	-0.78719	-0.06007	Promoter (<=1kb)	10	70563865	70599082	35218	2	ENSMUSG00000037747	ENSMUST00000162470.1	611	70911	PHYHIPL	phytanoyl-CoA hydroxylase interacting protein-like	REST
chr10	70598934	70598955	22	-	0.32475	0.20662	0.19321	-0.60378	-0.69151	Promoter (<=1kb)	10	70563865	70599082	35218	2	ENSMUSG00000037747	ENSMUST00000162470.1	148	70911	PHYHIPL	phytanoyl-CoA hydroxylase interacting protein-like	REST
chr10	75772741	75772762	22	+	0.18343	0.1605	0.15851	-0.17192	-0.18785	Promoter (<=1kb)	10	75771230	75773034	1805	2	ENSMUSG00000001666	ENSMUST00000172820.1	272	13202	DDT	D-dopachrome tautomerase	REST
chr10	75772937	75772958	22	+	0.244	0.10247	0.23445	-1.10379	-0.05302	Promoter (<=1kb)	10	75771230	75773034	1805	2	ENSMUSG00000001666	ENSMUST00000172820.1	76	13202	DDT	D-dopachrome tautomerase	REST
chr10	76345632	76345653	22	-	0.2874	0.2285	0.20262	-0.30611	-0.46431	Promoter (<=1kb)	10	76262736	76345291	82556	2	ENSMUSG00000020231	ENSMUST00000160048.7	-362	64451	DIP2A	disco interacting protein 2 homolog A	REST
chr10	76469056	76469077	22	-	0.3564	0.29085	0.28375	-0.27549	-0.30875	Promoter (<=1kb)	10	76459567	76469114	9548	2	ENSMUSG00000033126	ENSMUST00000049185.5	58	216119	YBEY	ybeY metallopeptidase	REST
chr10	76786581	76786602	22	+	0.15741	0.10818	0.03304	-0.46678	-1.72893	Promoter (1-2kb)	10	76762370	76788422	26053	2	ENSMUSG00000001120	ENSMUST00000173854.7	1820	59093	PCBP3	poly(rC) binding protein 3	REST
chr10	76799450	76799471	22	+	0.19795	0.27526	0.14961	0.4368	-0.36048	Promoter (1-2kb)	10	76762232	76797864	35633	2	ENSMUSG00000001120	ENSMUST00000168240.1	-1586	59093	PCBP3	poly(rC) binding protein 3	REST
chr10	76799683	76799704	22	+	0.20063	0.19999	0.16065	-0.00418	-0.287787	Promoter (1-2kb)	10	76762232	76797864	35633	2	ENSMUSG00000001120	ENSMUST00000168240.1	-1819	59093	PCBP3	poly(rC) binding protein 3	REST
chr10	76816767	76816788	22	+	1.10338	0.89577	0.40574	-0.29459	-1.39836	Promoter (<=1kb)	10	76763305	76816706	53402	2	ENSMUSG00000001120	ENSMUST00000092393.5	-61	59093	PCBP3	poly(rC) binding protein 3	REST
chr10	76820641	76820662	22	+	0.14614	0.178	0.13014	0.25214	-0.14546	Promoter (1-2kb)	10	76797848	76819407	21560	2	ENSMUSG00000001120	ENSMUST00000165571.1	-1234	59093	PCBP3	poly(rC) binding protein 3	REST
chr10	76961544	76961565	22	-	0.30311	0.36853	0.2338	0.26548	-0.3475	Promoter (<=1kb)	10	76761857	76961788	199932	2	ENSMUSG00000001120	ENSMUST00000001148.10	244	59093	PCBP3	poly(rC) binding protein 3	REST
chr10	76961903	76961924	22	-	1.72749	1.5226	1.11035	-0.17984	-0.6282	Promoter (<=1kb)	10	76761860	76961887	200028	2	ENSMUSG00000001120	ENSMUST00000105411.8	-37	59093	PCBP3	poly(rC) binding protein 3	REST
chr10	76962554	76962575	22	-	0.15398	0.20812	0.10286	0.38952	-0.49955	Promoter (<=1kb)	10	76761860	76961887	200028	2	ENSMUSG00000001120	ENSMUST00000105411.8	-688	59093	PCBP3	poly(rC) binding protein 3	REST
chr10	77417956	77417977	22	-	0.35628	0.30287	0.22912	-0.22042	-0.59362	Promoter (<=1kb)	10	77325338	77417854	92517	2	ENSMUSG00000020262	ENSMUST00000150512.7	-123	110532	ADARB1	adenosine deaminase, RNA-specific, B1	REST
chr10	78009408	78009429	22	+	1.5997	1.58791	1.33905	-0.01054	-0.25301	Promoter (<=1kb)	10	77999893	78009727	9835	2	ENSMUSG00000020277	ENSMUST00000218383.1	298	18641	PFKL	phosphofructokinase, liver, B-type	REST
chr10	78412572	78412593	22	-	0.33187	0.21727	0.29197	-0.56715	-0.17328	Promoter (<=1kb)	10	78405626	78412855	7230	2	ENSMUSG00000061032	ENSMUST00000219901.1	283	18114	RRP1	ribosomal RNA processing 1 homolog (S. cerevisiae)	REST
chr10	78412651	78412671	21	+	0.26455	0.11424	0.26462	-1.07998	0.00035	Promoter (<=1kb)	10	78405626	78412855	7230	2	ENSMUSG00000061032	ENSMUST00000219901.1	184	18114	RRP1	ribosomal RNA processing 1 homolog (S. cerevisiae)	REST
chr10	78752521	78752559	39	-	0.438847	0.46983	0.34526	0.09567	-0.327	Promoter (<=1kb)	10	78746926	78753065	6140	2	ENSMUSG00000078442	ENSMUST00000105383.3	544	70976	CCDC105	coiled-coil domain containing 105	REST
chr10	79668441	79668462	22	-	0.14827	0.09841	0.12115	-0.50452	-0.25242	Promoter (<=1kb)	10	79669369	79676127	6759	1	ENSMUSG00000020308	ENSMUST00000020552.6	-928	110012	TPGS1	tubulin polyglutamylase complex subunit 1	REST
chr10	79669699	79669720	22	+	0.30638	0.25925	0.23546	-0.224167	-0.352297	Promoter (<=1kb)	10	79669883	79675598	5716	1	ENSMUSG00000020308	ENSMUST00000219585.1	-163	110012	TPGS1	tubulin polyglutamylase complex subunit 1	REST
chr10	79669771	79669791	21	-	0.65645	0.38586	0.43213	-0.73602	-0.58052	Promoter (<=1kb)	10	79669883	79675598	5716	1	ENSMUSG00000020308	ENSMUST00000219585.1	-112	110012	TPGS1	tubulin polyglutamylase complex subunit 1	REST
chr10	81481651	81481672	22	-	0.17877	0.15221	0.12866	-0.20616	-0.41741	Promoter (1-2kb)	10	81467759	81482672	14914	2	ENSMUSG00000034818	ENSMUST00000128494.1	1021	319586	CELF5	CUGBP, Elav-like family member 5	REST
chr10	81481838	81481859	22	-	0.17831	0.20274	0.12664	0.16706	-0.43372	Promoter (<=1kb)	10	81467759	81482672	14914	2	ENSMUSG00000034818	ENSMUST00000128494.1	834	319586	CELF5	CUGBP, Elav-like family member 5	REST
chr10	81633946	81633967	22	-	0.4539	0.26412	0.23536	-0.73669	-0.89026	Promoter (<=1kb)	10	81633709	81635898	2190	1	ENSMUSG00000054708	ENSMUST00000129491.7	258	70615	ANKRD24	ankyrin repeat domain 24	REST
chr10	82048218	82048239	22	+	0.28331	0.30087	0.18461	0.08102	-0.56634	Promoter (<=1kb)	10	82048143	82061586	13444	1	ENSMUSG00000061371	ENSMUST00000209622.1	75	408062	ZFP873	zinc finger protein 873	REST
chr10	82699332	82699353	22	+	0.45567	0.44139	0.54439	-0.04391	0.2464	Promoter (<=1kb)	10	82699211	82712230	13020	1	ENSMUSG00000020246	ENSMUST00000162422.1	121	67933	HCFC2	host cell factor C2	REST
chr10	82699879	82699900	22	-	0.27199	0.20039	0.24428	-0.40476	-0.1435	Promoter (<=1kb)	10	82699211	82712230	13020	1	ENSMUSG00000020246	ENSMUST00000162422.1	689	67933	HCFC2	host cell factor C2	REST
chr10	88503932	88503953	22	+	1.16342	0.93883	0.80066	-0.301483	-0.526493	Promoter (<=1kb)	10	88487042	88503925	16884	2	ENSMUSG00000060002	ENSMUST00000073783.5	-7	212862	CHPT1	choline phosphotransferase 1	REST
chr10	93549417	93549438	22	+	0.20767	0.13744	0.16801	-0.53021	-0.27522	Promoter (<=1kb)	10	93550032	93555571	5540	1	ENSMUSG00000036168	ENSMUST00000139354.1	-594	237465	CCDC38	coiled-coil domain containing 38	REST
chr10	94035749	94035770	22	+	1.2065	1.04298	1.3473	-0.20631	0.15669	Promoter (<=1kb)	10	94001799	94035749	33951	2	ENSMUSG00000036099	ENSMUST00000132735.1	0	215008	VEZT	vezatin, adherens junctions transmembrane protein	REST
chr10	99172079	99172100	22	+	0.18768	0.12885	0.15644	-0.47862	-0.23434	Promoter (<=1kb)	10	99171284	99197028	25745	1	ENSMUSG00000019952	ENSMUST00000162704.1	795	382406	POC1B	POC1 centriolar protein B	REST
chr10	99172435	99172456	22	-	0.18468	0.14754	0.14987	-0.28779	-0.26795	Promoter (1-2kb)	10	99171284	99197028	25745	1	ENSMUSG00000019952	ENSMUST00000162704.1	1172	382406	POC1B	POC1 centriolar protein B	REST
chr10	100589215	100589236	22	+	0.84922	0.52414	0.47754	-0.67506	-0.80406	Promoter (<=1kb)	10	100578353	100589235	10883	2	ENSMUSG00000046567	ENSMUST00000218821.1	0	68281	4930430F08RIK	RIKEN cDNA 4930430F08 gene	REST
chr10	103368040	103368061	22	+	0.27098	0.28436	0.19566	0.06471	-0.43097	Promoter (<=1kb)	10	103367843	103419377	51535	1	ENSMUSG00000019894	ENSMUST00000074204.11	197	103098	SLC6A15	solute carrier family 6 (neurotransmitter transporter), member 15	REST
chr10	109010384	109010404	21	-	0.27694	0.22382	0.16301	-0.28363	-0.69618	Promoter (<=1kb)	10	108899215	109010962	111748	2	ENSMUSG00000035864	ENSMUST00000146618.1	578	20979	SYT1	synaptotagmin I	REST
chr10	109011120	109011141	22	+	1.10877	1.11752	0.52709	0.01113	-1.04397	Promoter (<=1kb)	10	108497652	109010982	513331	2	ENSMUSG00000035864	ENSMUST00000064054.13	-138	20979	SYT1	synaptotagmin I	REST
chr10	111009383	111009404	22	-	0.25191	0.11028	0.12162	-1.05756	-0.93776	Promoter (<=1kb)	10	110974125	111009977	35853	2	ENSMUSG00000035798	ENSMUST00000218981.1	594	320150	ZDHHC17	zinc finger, DHHC domain containing 17	REST
chr10	111473167	111473188	22	-	2.87673	2.3619	1.71066	-0.28224	-0.74287	Promoter (<=1kb)	10	111473223	111496884	23662	1	ENSMUSG00000058799	ENSMUST00000065917.15	-56	53605	NAP1L1	nucleosome assembly protein 1-like 1	REST
chr10	111473446	111473467	22	+	0.572775	0.42329	0.35034	-0.414875	-0.67374	Promoter (<=1kb)	10	111473281	111495009	21729	1	ENSMUSG00000058799	ENSMUST00000219143.1	165	53605	NAP1L1	nucleosome assembly protein 1-like 1	REST
chr10	117746116	117746137	22	+	0.23302	0.16092	0.36727	-0.48234	0.61273	Promoter (<=1kb)	10	117733679	117746365	12687	2	ENSMUSG00000060181	ENSMUST00000079041.6	228	215436	SLC35E3	solute carrier family 35, member E3	REST
chr10	120476485	120476505	21	+	0.14963	0.08267	0.17607	-0.72058	0.20819	Promoter (<=1kb)	10	120361275	120476469	115195	2	ENSMUSG00000056758	ENSMUST00000159699.1	-16	15364	HMGA2	high mobility group AT-hook 2	REST
chr10	121311160	121311181	22	+	0.66341	0.74545	0.47023	0.1634	-0.47872	Promoter (<=1kb)	10	121263820	121311189	47370	2	ENSMUSG00000052302	ENSMUST00000064107.6	8	74694	TBC1D30	TBC1 domain family, member 30	REST
chr10	128668865	128668886	22	-	0.36024	0.38675	0.23212	0.09706	-0.59148	Promoter (<=1kb)	10	128630843	128669358	38516	2	ENSMUSG00000002578	ENSMUST00000238712.1	493	22781	IKZF4	IKAROS family zinc finger 4	REST
chr11	3293003	3293023	21	-	0.14702	0.10094	0.17191	-0.46348	0.19964	Promoter (<=1kb)	11	3292868	3294895	2028	1	ENSMUSG00000020453	ENSMUST00000136285.1	155	56218	PATZ1	POZ (BTB) and AT hook containing zinc finger 1	REST
chr11	3895886	3895907	22	+	0.15158	0.127515	0.28983	-0.2172	0.85002	Promoter (<=1kb)	11	3895240	3901296	6057	1	ENSMUSG00000047205	ENSMUST00000055931.4	646	75219	DUSP18	dual specificity phosphatase 18	REST
chr11	5063916	5063937	22	+	0.15279	0.1737	0.09099	0.16419	-0.63541	Promoter (<=1kb)	11	5060470	5064851	4382	2	ENSMUSG00000034201	ENSMUST00000156196.1	914	78926	GAS2L1	growth arrest-specific 2 like 1	REST
chr11	5803844	5803865	22	-	0.18301	0.17594	0.10826	-0.05096	-0.65964	Promoter (<=1kb)	11	5801640	5803733	2094	2	ENSMUSG00000020475	ENSMUST00000020768.3	-132	56012	PGAM2	phosphoglycerate mutase 2	REST
chr11	6599955	6599976	22	+	0.17242	0.09783	0.18916	-0.704153	0.120093	Promoter (<=1kb)	11	6597903	6599938	2036	2	ENSMUSG00000041073	ENSMUST00000177391.1	-17	192950	NACAD	NAC alpha domain containing	REST
chr11	6658481	6658502	22	-	0.30556	0.37137	0.25836	0.2651	-0.22546	Promoter (<=1kb)	11	6658521	6677475	18955	1	ENSMUSG00000041046	ENSMUST00000045374.7	-40	56089	RAMP3	receptor (calcitonin) activity modifying protein 3	REST
chr11	23633178	23633199	22	+	0.43644	0.40206	0.20748	-0.1128	-1.0025	Promoter (<=1kb)	11	23564961	23633549	68589	2	ENSMUSG00000042208	ENSMUST00000155903.7	350	71675	0610010F05RIK	RIKEN cDNA 0610010F05 gene	REST
chr11	23634179	23634200	22	-	0.19729	0.17751	0.13453	-0.13724	-0.48989	Promoter (<=1kb)	11	23573788	23633639	59852	2	ENSMUSG00000042208	ENSMUST00000109532.8	-561	71675	0610010F05RIK	RIKEN cDNA 0610010F05 gene	REST
chr11	30026025	30026046	22	+	1.40279	1.22678	0.84877	-0.19042	-0.71123	Promoter (<=1kb)	11	29743048	30026033	282986	2	ENSMUSG00000044072	ENSMUST00000058902.5	0	237711	EML6	echinoderm microtubule associated protein like 6	REST
chr11	30954011	30954032	22	+	0.31948	0.287705	0.26515	-0.14157	-0.25105	Promoter (<=1kb)	11	30930774	30954152	23379	2	ENSMUSG00000020311	ENSMUST00000073192.13	120	66753	ERLEC1	endoplasmic reticulum lectin 1	REST
chr11	44520119	44520139	21	-	0.69462	0.70826	0.40302	0.02725	-0.75549	Promoter (<=1kb)	11	44520305	44548925	28621	1	ENSMUSG00000019189	ENSMUST00000124959.1	-186	74315	RNF145	ring finger protein 145	REST
chr11	50024909	50024930	22	-	1.11811	1.04417	0.64645	-0.09685	-0.77146	Promoter (<=1kb)	11	50025346	50104758	79413	1	ENSMUSG00000020376	ENSMUST00000054684.13	-437	59044	RNF130	ring finger protein 130	REST
chr11	50025109	50025130	22	-	0.5963	0.54084	0.35483	-0.13588	-0.71636	Promoter (<=1kb)	11	50025346	50104758	79413	1	ENSMUSG00000020376	ENSMUST00000054684.13	-237	59044	RNF130	ring finger protein 130	REST
chr11	50827112	50827133	22	-	0.1982	0.2821	0.1361	0.46812	-0.48138	Promoter (<=1kb)	11	50817193	50827686	10494	2	ENSMUSG00000044807	ENSMUST00000139465.1	574	30944	ZFP354C	zinc finger protein 354C	REST
chr11	50841390	50841411	22	-	0.16939	0.21767	0.14372	0.32654	-0.20931	Promoter (<=1kb)	11	50832083	50841546	9464	2	ENSMUSG00000044296	ENSMUST00000109133.1	156	214779	ZFP879	zinc finger protein 879	REST
chr11	50851446	50851467	22	-	0.15358	0.17576	0.10729	0.17284	-0.44541	Promoter (<=1kb)	11	50850986	50866177	15192	1	ENSMUSG00000000617	ENSMUST00000000631.7	481	108072	GRM6	glutamate receptor, metabotropic 6	REST
chr11	54305709	54305730	22	-	0.14896	0.12776	0.11902	-0.19259	-0.28013	Promoter (1-2kb)	11	54304202	54361539	57338	1	ENSMUSG00000020333	ENSMUST00000108904.9	1528	216739	ACSL6	acyl-CoA synthetase long-chain family member 6	REST
chr11	59848072	59848093	22	-	0.78576	0.63788	0.46961	-0.29225	-0.71792	Promoter (<=1kb)	11	59848073	59876533	28461	1	ENSMUSG00000032615	ENSMUST00000102695.3	0	103850	NT5M	5',3'-nucleotidase, mitochondrial	REST
chr11	60139817	60139838	22	-	0.38063	0.31091	0.30444	-0.27531	-0.30374	Promoter (<=1kb)	11	60140082	60199195	59114	1	ENSMUSG00000062115	ENSMUST00000171108.7	-265	19377	RAI1	retinoic acid induced 1	REST
chr11	61854889	61854910	22	-	0.51327	0.40963	0.42209	-0.31132	-0.27014	Promoter (<=1kb)	11	61775649	61855073	79425	2	ENSMUSG00000004798	ENSMUST00000004920.3	184	29869	ULK2	unc-51 like kinase 2	REST
chr11	61957164	61957185	22	+	0.24839	0.2342	0.07728	-0.07816	-1.45765	Promoter (<=1kb)	11	61956815	62219435	262621	1	ENSMUSG00000042331	ENSMUST00000202389.3	349	432572	SPECC1	sperm antigen with calponin homology and coiled-coil domains 1	REST
chr11	62539172	62539193	22	-	0.39697	0.40404	0.23189	0.02422	-0.72559	Promoter (<=1kb)	11	62524946	62539261	14316	2	ENSMUSG00000018509	ENSMUST00000018653.7	89	73139	CENPV	centromere protein V	REST
chr11	68973685	68973706	22	+	0.42449	0.26616	0.27981	-0.6341	-0.56703	Promoter (<=1kb)	11	68972484	68973789	1306	2	ENSMUSG00000032892	ENSMUST00000132093.7	83	57785	RANGRF	RAN guanine nucleotide release factor	REST
chr11	69775923	69775944	22	+	0.19256	0.29274	0.11957	0.5556	-0.60445	Promoter (<=1kb)	11	69775406	69779673	4268	1	ENSMUSG00000018750	ENSMUST00000108638.1	517	75580	ZBTB4	zinc finger and BTB domain containing 4	REST
chr11	69936124	69936145	22	-	0.28133	0.23523	0.18522	-0.23895	-0.55264	Promoter (<=1kb)	11	69936327	69941597	5271	1	ENSMUSG00000018554	ENSMUST00000108601.2	-203	53422	YBX2	Y box protein 2	REST
chr11	70687442	70687463	22	-	0.2688	0.24	0.22804	-0.15118	-0.21894	Promoter (<=1kb)	11	70669463	70687943	18481	2	ENSMUSG00000040712	ENSMUST00000120261.7	501	216874	CAMTA2	calmodulin binding transcription activator 2	REST
chr11	73019366	73019387	22	-	0.53285	0.26248	0.2837	-0.96703	-0.86277	Promoter (<=1kb)	11	73019043	73042073	23031	1	ENSMUSG00000020785	ENSMUST00000092937.12	344	55984	CAMKK1	calcium/calmodulin-dependent protein kinase kinase 1, alpha	REST
chr11	75192610	75192631	22	-	0.15679	0.15088	0.11163	-0.04886	-0.42363	Promoter (1-2kb)	11	75193783	75267769	73987	1	ENSMUSG00000045287	ENSMUST00000102514.3	-1173	237847	RTN4RL1	reticulon 4 receptor-like 1	REST
chr11	75193899	75193920	22	-	0.48383	0.42882	0.29032	-0.16656	-0.69795	Promoter (<=1kb)	11	75193783	75267769	73987	1	ENSMUSG00000045287	ENSMUST00000102514.3	137	237847	RTN4RL1	reticulon 4 receptor-like 1	REST
chr11	76202487	76202508	22	-	0.27784	0.22302	0.30616	-0.29271	0.13075	Promoter (<=1kb)	11	76202101	76209274	7174	1	ENSMUSG00000069808	ENSMUST00000169560.1	407	116972	FAM57A	family with sequence similarity 57, member A	REST
chr11	77930901	77930922	22	-	0.60366	0.53789	0.5042	-0.16059	-0.25034	Promoter (<=1kb)	11	77930917	77964091	33175	1	ENSMUSG00000000632	ENSMUST00000138749.7	0	20370	SEZ6	seizure related gene 6	REST
chr11	77931243	77931264	22	-	0.2534	0.25114	0.12303	-0.01195	-0.9314	Promoter (<=1kb)	11	77931039	77978061	47023	1	ENSMUSG00000000632	ENSMUST00000155087.7	225	20370	SEZ6	seizure related gene 6	REST
chr11	77932760	77932781	22	+	0.15915	0.10975	0.06853	-0.463313	-1.01127	Promoter (1-2kb)	11	77931039	77978061	47023	1	ENSMUSG00000000632	ENSMUST00000155087.7	1721	20370	SEZ6	seizure related gene 6	REST
chr11	78037765	78037786	22	-	0.26228	0.20744	0.09045	-0.3108	-1.34829	Promoter (<=1kb)	11	78037931	78060434	22504	1	ENSMUSG00000061981	ENSMUST00000148162.8	-166	14252	FLOT2	flotillin 2	REST
chr11	78038055	78038076	22	+	0.2726	0.22802	0.15531	-0.23787	-0.73676	Promoter (<=1kb)	11	78037984	78060434	22451	1	ENSMUSG00000061981	ENSMUST00000073660.6	71	14252	FLOT2	flotillin 2	REST
chr11	78343277	78343298	22	+	0.24697	0.264105	0.20059	0.08859	-0.27429	Promoter (<=1kb)	11	78343482	78349164	5683	1	ENSMUSG00000002058	ENSMUST00000002127.13	-184	22248	UNC119	unc-119 lipid binding chaperone	REST
chr11	78344723	78344744	22	+	0.17718	0.19593	0.120185	0.13062	-0.49015	Promoter (1-2kb)	11	78343545	78348896	5352	1	ENSMUSG00000002058	ENSMUST00000149161.1	1178	22248	UNC119	unc-119 lipid binding chaperone	REST
chr11	78348239	78348260	22	-	0.22027	0.25026	0.21403	0.16923	-0.03785	Promoter (<=1kb)	11	78347935	78348998	1064	1	ENSMUSG00000002058	ENSMUST00000125720.1	325	22248	UNC119	unc-119 lipid binding chaperone	REST
chr11	78348290	78348311	22	+	0.19173	0.17733	0.16771	-0.10127	-0.17312	Promoter (<=1kb)	11	78347935	78348998	1064	1	ENSMUSG00000002058	ENSMUST00000125720.1	355	22248	UNC119	unc-119 lipid binding chaperone	REST
chr11	78348417	78348438	22	-	0.19775	0.22297	0.13433	0.15763	-0.49479	Promoter (<=1kb)	11	78347935	78348998	1064	1	ENSMUSG00000002058	ENSMUST00000125720.1	503	22248	UNC119	unc-119 lipid binding chaperone	REST
chr11	78497384	78497405	22	-	0.38782	0.30258	0.25661	-0.33763	-0.55893	Promoter (<=1kb)	11	78472330	78497458	25129	2	ENSMUSG00000050132	ENSMUST00000108287.9	74	237868	SARM1	sterile alpha and HEAT/Armadillo motif containing 1	REST
chr11	80184031	80184052	22	-	0.22846	0.33022	0.19099	0.49409	-0.23513	Promoter (<=1kb)	11	80184223	80190011	5789	1	ENSMUSG00000020707	ENSMUST00000134909.1	-192	71956	RNF135	ring finger protein 135	REST
chr11	82389697	82389718	22	-	0.15747	0.22901	0.08721	0.48703	-0.72349	Promoter (<=1kb)	11	82389123	82434723	45601	1	ENSMUSG00000020701	ENSMUST00000132477.1	595	270893	TMEM132E	transmembrane protein 132E	REST
chr11	83409757	83409778	22	+	0.1758	0.15239	0.1016	-0.18302	-0.68416	Promoter (<=1kb)	11	83409688	83421039	11352	1	ENSMUSG00000020684	ENSMUST00000108140.9	69	276952	RASL10B	RAS-like, family 10, member B	REST
chr11	86587164	86587185	22	+	0.40029	0.35055	0.58027	-0.1814	0.51352	Promoter (<=1kb)	11	86585020	86586994	1975	2	ENSMUSG00000018171	ENSMUST00000145846.1	-170	75909	VMP1	vacuole membrane protein 1	REST
chr11	86992606	86992627	22	+	0.1968	0.14816	0.11928	-0.3477	-0.61833	Promoter (1-2kb)	11	86936425	86993707	57283	2	ENSMUSG00000018427	ENSMUST00000018571.4	1080	77864	YPEL2	yippee like 2	REST
chr11	86993622	86993643	22	-	0.95695	0.90086	0.70831	-0.08524	-0.42339	Promoter (<=1kb)	11	86936425	86993707	57283	2	ENSMUSG00000018427	ENSMUST00000018571.4	85	77864	YPEL2	yippee like 2	REST
chr11	89060752	89060784	33	+	1.50593	1.56818	1.17819	0.05766	-0.355317	Promoter (<=1kb)	11	89039220	89060748	21529	2	ENSMUSG00000000276	ENSMUST00000152772.1	-4	56077	DGKE	diacylglycerol kinase, epsilon	REST
chr11	94411478	94411499	22	-	0.15138	0.12741	0.06565	-0.21643	-0.99492	Promoter (<=1kb)	11	94409854	94411679	1826	2	ENSMUSG00000020866	ENSMUST00000133331.1	201	12291	CACNA1G	calcium channel, voltage-dependent, T type, alpha 1G subunit	REST
chr11	94677328	94677349	22	+	0.43001	0.36053	0.29937	-0.240115	-0.4924	Promoter (<=1kb)	11	94668527	94677407	8881	2	ENSMUSG00000020868	ENSMUST00000146693.2	58	217119	XYLT2	xylosyltransferase II	REST
chr11	97280316	97280337	22	+	0.37811	0.49935	0.34201	0.38296	-0.13689	Promoter (<=1kb)	11	97242634	97280408	37775	2	ENSMUSG00000001441	ENSMUST00000168743.7	71	19155	NPEPPS	aminopeptidase puromycin sensitive	REST
chr11	97684955	97684976	22	+	0.24798	0.20991	0.21369	-0.22044	-0.19699	Promoter (<=1kb)	11	97685826	97688621	2796	1	ENSMUSG00000078695	ENSMUST00000107584.7	-850	217149	CISD3	CDGSH iron sulfur domain 3	REST
chr11	98328752	98328773	22	-	0.20928	0.18579	0.17678	-0.15545	-0.21981	Promoter (<=1kb)	11	98325415	98329648	4234	2	ENSMUSG00000038255	ENSMUST00000041685.6	896	18013	NEUROD2	neurogenic differentiation 2	REST
chr11	100440875	100440896	22	-	0.25539	0.21373	0.19655	-0.23599	-0.3458	Promoter (<=1kb)	11	100432947	100440916	7970	2	ENSMUSG00000017176	ENSMUST00000140381.7	41	68106	NT5C3B	5'-nucleotidase, cytosolic IIIB	REST
chr11	100440896	100440917	22	+	0.3111	0.295015	0.19655	-0.07603	-0.61099	Promoter (<=1kb)	11	100432947	100440916	7970	2	ENSMUSG00000017176	ENSMUST00000140381.7	0	68106	NT5C3B	5'-nucleotidase, cytosolic IIIB	REST
chr11	100441074	100441095	22	+	0.86677	0.65698	0.51076	-0.38565	-0.73592	Promoter (<=1kb)	11	100422321	100441089	18769	2	ENSMUSG00000017176	ENSMUST00000107399.8	0	68106	NT5C3B	5'-nucleotidase, cytosolic IIIB	REST
chr11	100887098	100887119	22	+	0.14541	0.13218	0.12002	-0.11975	-0.23933	Promoter (1-2kb)	11	100888222	100890312	2091	2	ENSMUSG00000004040	ENSMUST00000137093.7	-1103	20848	STAT3	signal transducer and activator of transcription 3	REST
chr11	100895503	100895524	22	-	0.15473	0.08774	0.17019	-0.69406	0.12185	Promoter (1-2kb)	11	100894490	100898528	4039	2	ENSMUSG00000004040	ENSMUST00000146971.1	1034	20848	STAT3	signal transducer and activator of transcription 3	REST
chr11	100902898	100902919	22	-	0.14836	0.11048	0.10113	-0.36602	-0.47271	Promoter (<=1kb)	11	100902737	100905411	2675	2	ENSMUSG00000004040	ENSMUST00000154170.1	182	20848	STAT3	signal transducer and activator of transcription 3	REST
chr11	100888344	100888365	22	-	0.8016	0.73015	0.69079	-0.13114	-0.20882	Promoter (<=1kb)	11	100888236	100939380	51145	2	ENSMUSG00000004040	ENSMUST00000092671.11	129	20848	STAT3	signal transducer and activator of transcription 3	REST
chr11	102762098	102762119	22	+	0.24341	0.23721	0.10871	-0.03427	-1.02926	Promoter (<=1kb)	11	102762089	102771474	9386	1	ENSMUSG00000020926	ENSMUST00000124879.7	9	11488	ADAM11	a disintegrin and metallopeptidase domain 11	REST
chr11	103360585	103360606	22	-	0.34924	0.26709	0.17319	-0.36229	-0.9321	Promoter (<=1kb)	11	103331497	103360900	29404	2	ENSMUSG00000034255	ENSMUST00000107024.7	315	544817	ARHGAP27	Rho GTPase activating protein 27	REST
chr11	103364414	103364435	22	+	0.1848	0.15419	0.0888	-0.23271	-0.90828	Promoter (<=1kb)	11	103331498	103363692	32195	2	ENSMUSG00000034255	ENSMUST00000116102.8	-722	544817	ARHGAP27	Rho GTPase activating protein 27	REST
chr11	103926624	103926645	22	-	0.17225	0.13946	0.03605	-0.26873	-1.76576	Promoter (<=1kb)	11	103910557	103926151	15595	2	ENSMUSG00000034187	ENSMUST00000140394.2	-494	18195	NSF	N-ethylmaleimide sensitive fusion protein	REST
chr11	112782808	112782829	22	-	0.20026	0.19234	0.27907	-0.05266	0.44009	Promoter (<=1kb)	11	112782224	112787760	5537	1	ENSMUSG00000000567	ENSMUST00000000579.2	605	20682	SOX9	SRY (sex determining region Y)-box 9	REST
chr11	116412008	116412029	22	+	0.2105	0.2458	0.0886533	0.205	-1.08023	Promoter (<=1kb)	11	116336353	116413004	76652	2	ENSMUSG00000052949	ENSMUST00000100202.9	975	217340	RNF157	ring finger protein 157	REST
chr11	116412370	116412391	22	+	0.30368	0.20713	0.1629	-0.50975	-0.82116	Promoter (<=1kb)	11	116336353	116413004	76652	2	ENSMUSG00000052949	ENSMUST00000100202.9	613	217340	RNF157	ring finger protein 157	REST
chr11	116581438	116581459	22	+	0.93082	0.97566	0.756287	0.06643	-0.292623	Promoter (<=1kb)	11	116537740	116581447	43708	2	ENSMUSG00000020802	ENSMUST00000082152.4	0	217342	UBE2O	ubiquitin-conjugating enzyme E2O	REST
chr11	118088825	118088846	22	+	0.16964	0.09324	0.0759067	-0.74037	-0.97848	Promoter (<=1kb)	11	118083730	118089194	5465	2	ENSMUSG00000033987	ENSMUST00000217584.1	348	69926	DNAH17	dynein, axonemal, heavy chain 17	REST
chr11	120041545	120041566	22	+	0.19067	0.19102	0.16911	0.00239	-0.15522	Promoter (<=1kb)	11	120007320	120041782	34463	2	ENSMUSG00000025375	ENSMUST00000103019.1	216	11302	AATK	apoptosis-associated tyrosine kinase	REST
chr11	120046505	120046526	22	-	0.15552	0.1477	0.13021	-0.06549	-0.22371	Promoter (<=1kb)	11	120007313	120047070	39758	2	ENSMUSG00000025375	ENSMUST00000064307.9	565	11302	AATK	apoptosis-associated tyrosine kinase	REST
chr11	120727349	120727370	22	-	1.59693	1.52974	1.5675	-0.0612	-0.02649	Promoter (<=1kb)	11	120725399	120727281	1883	2	ENSMUSG00000039450	ENSMUST00000026144.4	-89	67880	DCXR	dicarbonyl L-xylulose reductase	REST
chr11	120950659	120950680	22	-	0.27576	0.34283	0.17101	0.29425	-0.62895	Promoter (<=1kb)	11	120950688	120955273	4586	1	ENSMUSG00000025161	ENSMUST00000133029.1	-29	80879	SLC16A3	solute carrier family 16 (monocarboxylic acid transporters), member 3	REST
chr11	121435594	121435615	22	+	0.15253	0.18197	0	0.22646	-3.06575	Promoter (<=1kb)	11	121434968	121443505	8538	1	ENSMUSG00000025175	ENSMUST00000103014.3	626	63828	FN3K	fructosamine 3 kinase	REST
chr12	3572264	3572285	22	+	0.51011	0.48878	0.4772	-0.05917	-0.09234	Promoter (<=1kb)	12	3572381	3781796	209416	1	ENSMUSG00000071454	ENSMUST00000173199.7	-96	13528	DTNB	dystrobrevin, beta	REST
chr12	3573146	3573167	22	+	0.21186	0.21677	0.12727	0.03014	-0.65234	Promoter (<=1kb)	12	3572984	3781391	208408	1	ENSMUSG00000071454	ENSMUST00000077930.12	162	13528	DTNB	dystrobrevin, beta	REST
chr12	4475966	4475986	21	+	0.2756	0.12947	0.17879	-0.98052	-0.57077	Promoter (1-2kb)	12	4247362	4477182	229821	2	ENSMUSG00000020647	ENSMUST00000085814.4	1196	17977	NCOA1	nuclear receptor coactivator 1	REST
chr12	4477118	4477139	22	-	0.84469	0.58661	0.64705	-0.51093	-0.37405	Promoter (<=1kb)	12	4247362	4477182	229821	2	ENSMUSG00000020647	ENSMUST00000085814.4	64	17977	NCOA1	nuclear receptor coactivator 1	REST
chr12	4477300	4477321	22	+	1.10962	0.93826	1.00045	-0.23719	-0.14654	Promoter (<=1kb)	12	4247362	4477182	229821	2	ENSMUSG00000020647	ENSMUST00000085814.4	-118	17977	NCOA1	nuclear receptor coactivator 1	REST
chr12	8674060	8674081	22	+	1.80745	1.78748	2.02841	-0.01585	0.16461	Promoter (<=1kb)	12	8674134	8751454	77321	1	ENSMUSG00000020594	ENSMUST00000111123.8	-53	80913	PUM2	pumilio RNA-binding family member 2	REST
chr12	12938721	12938742	22	+	0.15859	0.17059	0.12437	0.09347	-0.30557	Promoter (1-2kb)	12	12936096	12940616	4521	2	ENSMUSG00000037169	ENSMUST00000130990.1	1874	18109	MYCN	v-myc avian myelocytomatosis viral related oncogene, neuroblastoma derived	REST
chr12	27335433	27335454	22	+	0.15474	0.08748	0.18325	-0.69758	0.21728	Promoter (1-2kb)	12	27334264	27342574	8311	2	ENSMUSG00000063632	ENSMUST00000079063.6	1190	20666	SOX11	SRY (sex determining region Y)-box 11	REST
chr12	28675114	28675135	22	-	0.54363	0.51365	0.26956	-0.07876	-0.95922	Promoter (<=1kb)	12	28675231	28682175	6945	1	ENSMUSG00000020629	ENSMUST00000020957.12	-117	104923	ADI1	acireductone dioxygenase 1	REST
chr12	29528660	29528681	22	-	0.16089	0.16955	0.09873	0.06722	-0.60457	Promoter (<=1kb)	12	29528401	29531579	3179	1	ENSMUSG00000061911	ENSMUST00000219060.1	280	17933	MYT1L	myelin transcription factor 1-like	REST
chr12	29533161	29533182	22	+	0.16321	0.21816	0.0964967	0.37719	-0.650327	Promoter (<=1kb)	12	29533385	29566998	33614	1	ENSMUSG00000061911	ENSMUST00000219899.1	-203	17933	MYT1L	myelin transcription factor 1-like	REST
chr12	35534757	35534778	22	-	0.3679	0.33056	0.27317	-0.14575	-0.40312	Promoter (<=1kb)	12	35504860	35534623	29764	2	ENSMUSG00000019256	ENSMUST00000110811.2	-155	11622	AHR	aryl-hydrocarbon receptor	REST
chr12	35535158	35535179	22	-	0.64675	0.74846	0.47544	0.20463	-0.42792	Promoter (<=1kb)	12	35497974	35535038	37065	2	ENSMUSG00000019256	ENSMUST00000116436.8	-141	11622	AHR	aryl-hydrocarbon receptor	REST
chr12	51971707	51971728	22	-	0.19401	0.15659	0.09204	-0.2763	-0.92947	Promoter (<=1kb)	12	51875871	51971321	95451	2	ENSMUSG00000035181	ENSMUST00000040583.6	-407	320487	HEATR5A	HEAT repeat containing 5A	REST
chr12	64917944	64917965	22	-	1.24395	0.94077	0.67595	-0.39543	-0.86024	Promoter (<=1kb)	12	64917969	64924366	6398	1	ENSMUSG00000047227	ENSMUST00000220993.1	-25	217648	GM527	predicted gene 527	REST
chr12	69681358	69681379	22	+	0.3962	0.21285	0.26514	-0.836	-0.54451	Promoter (<=1kb)	12	69585089	69681627	96539	2	ENSMUSG00000034801	ENSMUST00000182396.1	248	20663	SOS2	SOS Ras/Rho guanine nucleotide exchange factor 2	REST
chr12	69892859	69892880	22	+	0.59421	0.49281	0.80663	-0.25999	0.4281	Promoter (<=1kb)	12	69803750	69893009	89260	2	ENSMUSG00000034761	ENSMUST00000110567.7	129	399510	MAP4K5	mitogen-activated protein kinase kinase kinase kinase 5	REST
chr12	69908100	69908121	22	-	0.29558	0.30522	0.17069	0.04332	-0.72472	Promoter (<=1kb)	12	69907732	69931654	23923	1	ENSMUSG00000021066	ENSMUST00000223456.1	389	73991	ATL1	atlastin GTPase 1	REST
chr12	69908632	69908653	22	+	0.210915	0.20563	0.19089	-0.033295	-0.130455	Promoter (<=1kb)	12	69907732	69931654	23923	1	ENSMUSG00000021066	ENSMUST00000223456.1	900	73991	ATL1	atlastin GTPase 1	REST
chr12	72069623	72069644	22	-	0.2018	0.16635	0.1524	-0.2504	-0.36222	Promoter (1-2kb)	12	72067976	72071125	3150	2	ENSMUSG00000043398	ENSMUST00000050649.5	1502	238252	GPR135	G protein-coupled receptor 135	REST
chr12	72236614	72236635	22	-	0.48613	0.29526	0.29414	-0.68178	-0.6869	Promoter (<=1kb)	12	72223233	72236686	13454	2	ENSMUSG00000021087	ENSMUST00000144181.1	72	104001	RTN1	reticulon 1	REST
chr12	72408720	72408741	22	-	0.39094	0.32075	0.23523	-0.26972	-0.68566	Promoter (<=1kb)	12	72211752	72409054	197303	2	ENSMUSG00000021087	ENSMUST00000078505.13	334	104001	RTN1	reticulon 1	REST
chr12	76709866	76709887	22	-	0.33001	0.29594	0.16225	-0.14744	-0.93888	Promoter (<=1kb)	12	76596130	76710023	113894	2	ENSMUSG00000021061	ENSMUST00000166101.1	157	20741	SPTB	spectrin beta, erythrocytic	REST
chr12	80759703	80759724	22	+	0.33793	0.22061	0.1394	-0.57163	-1.16359	Promoter (<=1kb)	12	80754043	80760687	6645	2	ENSMUSG00000062961	ENSMUST00000073251.7	963	380768	CCDC177	coiled-coil domain containing 177	REST
chr12	82312559	82312580	22	-	0.16342	0.15414	0.07243	-0.07462	-0.98342	Promoter (1-2kb)	12	82311349	82451782	140434	1	ENSMUSG00000042700	ENSMUST00000053969.6	1231	217692	SIPA1L1	signal-induced proliferation-associated 1 like 1	REST
chr12	84217620	84217641	22	+	0.19887	0.17646	0.28838	-0.15532	0.49332	Promoter (1-2kb)	12	84149176	84218881	69706	2	ENSMUSG00000042507	ENSMUST00000046266.12	1240	238317	ELMSAN1	ELM2 and Myb/SANT-like domain containing 1	REST
chr12	84218781	84218801	21	+	0.25281	0.21969	0.52954	-0.18623	1.0085	Promoter (<=1kb)	12	84149176	84218881	69706	2	ENSMUSG00000042507	ENSMUST00000046266.12	80	238317	ELMSAN1	ELM2 and Myb/SANT-like domain containing 1	REST
chr12	86989986	86990007	22	-	0.32729	0.28059	0.13974	-0.2079	-1.11707	Promoter (<=1kb)	12	86980763	86990430	9668	2	ENSMUSG00000048483	ENSMUST00000222543.1	444	238331	ZDHHC22	zinc finger, DHHC-type containing 22	REST
chr12	86990671	86990692	22	+	0.37279	0.36167	0.09796	-0.04136	-1.7296	Promoter (<=1kb)	12	86980763	86990430	9668	2	ENSMUSG00000048483	ENSMUST00000222543.1	-241	238331	ZDHHC22	zinc finger, DHHC-type containing 22	REST
chr12	87102007	87102028	22	+	0.19558	0.13828	0.10608	-0.44409	-0.77318	Promoter (<=1kb)	12	87098025	87102350	4326	2	ENSMUSG00000021032	ENSMUST00000110176.1	322	64242	NGB	neuroglobin	REST
chr12	87263017	87263038	22	+	0.16537	0.06185	0.07268	-1.17263	-0.99476	Promoter (1-2kb)	12	87238875	87264244	25370	2	ENSMUSG00000021038	ENSMUST00000021426.9	1206	104799	VIPAS39	VPS33B interacting protein, apical-basolateral polarity regulator, spe-39 homolog	REST
chr12	98745661	98745682	22	-	0.27583	0.23942	0.13648	-0.18901	-0.91581	Promoter (1-2kb)	12	98746964	98787753	40790	1	ENSMUSG00000021012	ENSMUST00000110104.9	-1303	75553	ZC3H14	zinc finger CCCH type containing 14	REST
chr12	98746119	98746140	22	+	0.29292	0.24059	0.20085	-0.26338	-0.50141	Promoter (<=1kb)	12	98746964	98787753	40790	1	ENSMUSG00000021012	ENSMUST00000110104.9	-824	75553	ZC3H14	zinc finger CCCH type containing 14	REST
chr12	102129319	102129340	22	+	0.22225	0.207843	0.15546	-0.08823	-0.469663	Promoter (<=1kb)	12	102129391	102266641	137251	1	ENSMUSG00000041771	ENSMUST00000161325.1	-51	238384	SLC24A4	solute carrier family 24 (sodium/potassium/calcium exchanger), member 4	REST
chr12	102554666	102554687	22	+	0.179367	0.11461	0.0881667	-0.559867	-0.873727	Promoter (<=1kb)	12	102554969	102565028	10060	1	ENSMUSG00000021194	ENSMUST00000021610.6	-282	12652	CHGA	chromogranin A	REST
chr12	102949756	102949777	22	-	0.23721	0.23953	0.17174	0.01292	-0.42248	Promoter (<=1kb)	12	102949554	103183613	234060	1	ENSMUSG00000021198	ENSMUST00000179002.7	223	217843	UNC79	unc-79 homolog	REST
chr12	102949992	102950013	22	-	0.33767	0.35893	0.16326	0.08315	-0.96211	Promoter (<=1kb)	12	102949554	103183613	234060	1	ENSMUSG00000021198	ENSMUST00000179002.7	459	217843	UNC79	unc-79 homolog	REST
chr12	103532123	103532144	22	+	0.8473	0.844185	0.722025	-0.006005	-0.224695	Promoter (<=1kb)	12	103532283	103613831	81549	1	ENSMUSG00000021209	ENSMUST00000021631.11	-139	74521	PPP4R4	protein phosphatase 4, regulatory subunit 4	REST
chr12	103533119	103533140	22	-	0.32084	0.18071	0.18002	-0.76196	-0.76691	Promoter (<=1kb)	12	103532570	103612904	80335	1	ENSMUSG00000021209	ENSMUST00000189871.6	570	74521	PPP4R4	protein phosphatase 4, regulatory subunit 4	REST
chr12	108422739	108422760	22	-	0.24786	0.28632	0.22277	0.1931	-0.14151	Promoter (<=1kb)	12	108422816	108539564	116749	1	ENSMUSG00000058070	ENSMUST00000109860.7	-77	68519	EML1	echinoderm microtubule associated protein like 1	REST
chr12	108423108	108423128	21	+	0.83284	1.34395	0.59555	0.67701	-0.46995	Promoter (<=1kb)	12	108423078	108537532	114455	1	ENSMUSG00000058070	ENSMUST00000130999.1	30	68519	EML1	echinoderm microtubule associated protein like 1	REST
chr12	108423189	108423210	22	+	0.63192	0.74767	0.39345	0.23556	-0.65611	Promoter (<=1kb)	12	108423078	108537532	114455	1	ENSMUSG00000058070	ENSMUST00000130999.1	111	68519	EML1	echinoderm microtubule associated protein like 1	REST
chr12	108692549	108692570	22	+	0.14789	0.13288	0.07465	-0.13454	-0.822295	Promoter (<=1kb)	12	108678711	108692183	13473	2	ENSMUSG00000021263	ENSMUST00000222255.1	-366	70059	DEGS2	delta(4)-desaturase, sphingolipid 2	REST
chr12	111653587	111653608	22	+	0.33818	0.2013	0.20513	-0.7062	-0.675565	Promoter (1-2kb)	12	111654659	111655694	1036	1	ENSMUSG00000007411	ENSMUST00000221841.1	-1051	17169	MARK3	MAP/microtubule affinity regulating kinase 3	REST
chr12	111981499	111981520	22	-	0.15687	0.11838	0.09782	-0.3525	-0.58331	Promoter (<=1kb)	12	111979111	111981317	2207	2	ENSMUSG00000091402	ENSMUST00000189759.6	-203	217874	RD3L	retinal degeneration 3-like	REST
chr12	111983045	111983066	22	-	0.27983	0.0971	0.12611	-1.35126	-1.03362	Promoter (1-2kb)	12	111979111	111981317	2207	2	ENSMUSG00000091402	ENSMUST00000189759.6	-1749	217874	RD3L	retinal degeneration 3-like	REST
chr12	112866839	112866860	22	-	0.15291	0.14726	0.22567	-0.04774	0.50501	Promoter (1-2kb)	12	112853147	112868228	15082	2	ENSMUSG00000021298	ENSMUST00000222776.1	1389	56696	GPR132	G protein-coupled receptor 132	REST
chr12	112928800	112928821	22	-	0.49265	0.35793	0.27506	-0.43917	-0.79554	Promoter (<=1kb)	12	112921837	112928448	6612	2	ENSMUSG00000002799	ENSMUST00000222402.1	-373	16450	JAG2	jagged 2	REST
chr12	112929751	112929772	22	-	0.80523	0.55524	0.27036	-0.52011	-1.50474	Promoter (<=1kb)	12	112907819	112929776	21958	2	ENSMUSG00000002799	ENSMUST00000075827.4	25	16450	JAG2	jagged 2	REST
chr12	112930122	112930143	22	-	0.36323	0.40845	0.25344	0.16064	-0.48595	Promoter (<=1kb)	12	112907819	112929776	21958	2	ENSMUSG00000002799	ENSMUST00000075827.4	-367	16450	JAG2	jagged 2	REST
chr12	116485758	116485779	22	+	0.423	0.424707	0.313223	0.00463	-0.411217	Promoter (<=1kb)	12	116485770	116844989	359220	1	ENSMUSG00000056553	ENSMUST00000191106.1	0	19276	PTPRN2	protein tyrosine phosphatase, receptor type, N polypeptide 2	REST
chr12	116486163	116486184	22	+	0.229483	0.22951	0.133117	0.000526667	-0.70465	Promoter (<=1kb)	12	116485833	117276793	790961	1	ENSMUSG00000056553	ENSMUST00000070733.8	330	19276	PTPRN2	protein tyrosine phosphatase, receptor type, N polypeptide 2	REST
chr12	117534166	117534187	22	-	0.37279	0.35772	0.27833	-0.05634	-0.39605	Promoter (<=1kb)	12	117533888	117658370	124483	1	ENSMUSG00000041992	ENSMUST00000220781.1	299	217944	RAPGEF5	Rap guanine nucleotide exchange factor (GEF) 5	REST
chr13	9277488	9277509	22	-	0.31576	0.18113	0.30921	-0.73733	-0.02836	Promoter (<=1kb)	13	9276982	9666178	389197	1	ENSMUSG00000048264	ENSMUST00000166299.1	527	208440	DIP2C	disco interacting protein 2 homolog C	REST
chr13	12105997	12106018	22	+	0.24143	0.19999	0.18459	-0.24827	-0.35264	Promoter (<=1kb)	13	11917262	12106459	189198	2	ENSMUSG00000021313	ENSMUST00000221341.1	441	20191	RYR2	ryanodine receptor 2, cardiac	REST
chr13	12340903	12340924	22	+	0.23587	0.16306	0.282663	-0.48156	0.239733	Promoter (<=1kb)	13	12269426	12340760	71335	2	ENSMUSG00000052374	ENSMUST00000064204.13	-143	11472	ACTN2	actinin alpha 2	REST
chr13	25269874	25269895	22	-	0.31893	0.22142	0.18564	-0.48826	-0.71897	Promoter (<=1kb)	13	25268022	25269970	1949	2	ENSMUSG00000048978	ENSMUST00000226054.1	96	22360	NRSN1	neurensin 1	REST
chr13	35740576	35740597	22	+	0.27618	0.25741	0.30952	-0.099055	0.15355	Promoter (<=1kb)	13	35741313	35874058	132746	1	ENSMUSG00000059288	ENSMUST00000163595.2	-716	12593	CDYL	chromodomain protein, Y chromosome-like	REST
chr13	43786606	43786627	22	+	0.25065	0.25805	0.241957	0.03882	-0.04726	Promoter (1-2kb)	13	43785185	43803128	17944	1	ENSMUSG00000015396	ENSMUST00000221359.1	1421	12522	CD83	CD83 antigen	REST
chr13	45539385	45539406	22	+	0.57825	0.54383	0.41608	-0.08539	-0.45554	Promoter (<=1kb)	13	45538809	45542550	3742	1	ENSMUSG00000000253	ENSMUST00000129176.1	576	66355	GMPR	guanosine monophosphate reductase	REST
chr13	46929942	46929963	22	+	0.89073	0.86309	0.52262	-0.04443	-0.74634	Promoter (<=1kb)	13	46901098	46929867	28770	2	ENSMUSG00000021375	ENSMUST00000224923.1	-75	16553	KIF13A	kinesin family member 13A	REST
chr13	49147472	49147493	22	-	0.31695	0.28288	0.24333	-0.15346	-0.35484	Promoter (<=1kb)	13	49036309	49147232	110924	2	ENSMUSG00000037989	ENSMUST00000162403.7	-261	75607	WNK2	WNK lysine deficient protein kinase 2	REST
chr13	54766678	54766699	22	-	0.57385	0.40738	0.16708	-0.47393	-1.66282	Promoter (<=1kb)	13	54758860	54766595	7736	2	ENSMUSG00000034891	ENSMUST00000036825.13	-104	104069	SNCB	synuclein, beta	REST
chr13	54949177	54949204	28	-	0.517895	0.57051	0.20558	0.13558	-1.25013	Promoter (<=1kb)	13	54949411	55006018	56608	1	ENSMUSG00000025876	ENSMUST00000109994.8	-234	107448	UNC5A	unc-5 netrin receptor A	REST
chr13	54949673	54949694	22	+	0.35094	0.37015	0.25858	0.07271	-0.41221	Promoter (<=1kb)	13	54949411	55006018	56608	1	ENSMUSG00000025876	ENSMUST00000109994.8	262	107448	UNC5A	unc-5 netrin receptor A	REST
chr13	54949691	54949711	21	-	0.35282	0.40854	0.2634	0.20061	-0.3948	Promoter (<=1kb)	13	54949411	55006018	56608	1	ENSMUSG00000025876	ENSMUST00000026994.13	300	107448	UNC5A	unc-5 netrin receptor A	REST
chr13	54949940	54949961	22	+	0.32722	0.2744	0.15279	-0.23756	-1.00396	Promoter (<=1kb)	13	54949411	55006018	56608	1	ENSMUSG00000025876	ENSMUST00000109994.8	529	107448	UNC5A	unc-5 netrin receptor A	REST
chr13	54950379	54950400	22	-	0.2689	0.21091	0.19114	-0.32238	-0.45111	Promoter (<=1kb)	13	54949411	55006018	56608	1	ENSMUSG00000025876	ENSMUST00000026994.13	989	107448	UNC5A	unc-5 netrin receptor A	REST
chr13	55005055	55005076	22	+	0.1868	0.18047	0.07299	-0.0447	-1.14725	Promoter (1-2kb)	13	55003680	55005486	1807	1	ENSMUSG00000025876	ENSMUST00000137967.1	1375	107448	UNC5A	unc-5 netrin receptor A	REST
chr13	55570827	55570848	22	+	0.28142	0.49862	0.20065	0.78153	-0.44881	Promoter (<=1kb)	13	55539316	55571100	31785	2	ENSMUSG00000021495	ENSMUST00000225240.2	252	212483	FAM193B	family with sequence similarity 193, member B	REST
chr13	55570917	55570938	22	+	0.36654	0.50719	0.27093	0.44702	-0.4091	Promoter (<=1kb)	13	55539316	55571100	31785	2	ENSMUSG00000021495	ENSMUST00000225240.2	162	212483	FAM193B	family with sequence similarity 193, member B	REST
chr13	58274078	58274099	22	-	0.26401	0.26207	0.29311	-0.00986	0.1404	Promoter (<=1kb)	13	58263314	58274113	10800	2	ENSMUSG00000021552	ENSMUST00000224505.1	35	56278	GKAP1	G kinase anchoring protein 1	REST
chr13	58806857	58806878	22	+	0.463357	0.15671	0.20262	-1.44797	-1.11592	Promoter (<=1kb)	13	58806639	58933120	126482	1	ENSMUSG00000055254	ENSMUST00000224259.1	218	18212	NTRK2	neurotrophic tyrosine kinase, receptor, type 2	REST
chr13	58807058	58807079	22	-	0.25593	0.21204	0.09232	-0.24925	-1.29147	Promoter (<=1kb)	13	58806639	58933120	126482	1	ENSMUSG00000055254	ENSMUST00000224259.1	440	18212	NTRK2	neurotrophic tyrosine kinase, receptor, type 2	REST
chr13	60176983	60177004	22	+	0.162983	0.23207	0.1621	0.460633	-0.00695667	Promoter (<=1kb)	13	60175787	60176941	1155	2	ENSMUSG00000052957	ENSMUST00000223933.1	-42	14451	GAS1	growth arrest specific 1	REST
chr13	74011227	74011248	22	+	0.16371	0.13765	0.11933	-0.21982	-0.39721	Promoter (1-2kb)	13	74009419	74035753	26335	1	ENSMUSG00000021573	ENSMUST00000022057.8	1808	72948	TPPP	tubulin polymerization promoting protein	REST
chr13	81711741	81711761	21	+	0.27181	0.3718	0.17298	0.42422	-0.59484	Promoter (<=1kb)	13	81711530	81750346	38817	1	ENSMUSG00000051098	ENSMUST00000224299.1	211	72852	MBLAC2	metallo-beta-lactamase domain containing 2	REST
chr13	91460377	91460398	22	+	0.29276	0.2644	0.21593	-0.13682	-0.40567	Promoter (<=1kb)	13	91460283	91688866	228584	1	ENSMUSG00000003992	ENSMUST00000156547.7	94	66970	SSBP2	single-stranded DNA binding protein 2	REST
chr13	91462056	91462077	22	-	0.29221	0.24864	0.20332	-0.21633	-0.48214	Promoter (<=1kb)	13	91461181	91524866	63686	1	ENSMUSG00000003992	ENSMUST00000141381.1	896	66970	SSBP2	single-stranded DNA binding protein 2	REST
chr13	93771454	93771475	22	-	0.21713	0.23922	0.14093	0.12814	-0.55727	Promoter (<=1kb)	13	93771630	93943016	171387	1	ENSMUSG00000042082	ENSMUST00000091403.5	-176	11881	ARSB	arylsulfatase B	REST
chr13	94975890	94975911	22	+	0.187763	0.15345	0.11759	-0.259457	-0.592117	Promoter (<=1kb)	13	94976344	95014531	38188	1	ENSMUSG00000042015	ENSMUST00000160115.7	-433	218460	WDR41	WD repeat domain 41	REST
chr13	95250135	95250156	22	-	0.27023	0.17384	0.13376	-0.58064	-0.91349	Promoter (<=1kb)	13	95043022	95250274	207253	2	ENSMUSG00000021684	ENSMUST00000160957.8	139	218461	PDE8B	phosphodiesterase 8B	REST
chr13	97071152	97071173	22	-	0.36959	0.30893	0.23743	-0.24371	-0.59647	Promoter (<=1kb)	13	97071643	97129515	57873	1	ENSMUSG00000041817	ENSMUST00000042517.7	-491	320557	FAM169A	family with sequence similarity 169, member A	REST
chr13	107023115	107023136	22	+	0.34375	0.31554	0.238107	-0.11623	-0.49388	Promoter (<=1kb)	13	107023043	107033521	10479	1	ENSMUSG00000071181	ENSMUST00000223895.1	72	100040322	3830408C21RIK	RIKEN cDNA 3830408C21 gene	REST
chr13	109260385	109260406	22	-	0.32705	0.36251	0.14881	0.14009	-1.03673	Promoter (<=1kb)	13	109260654	109951364	690711	1	ENSMUSG00000021699	ENSMUST00000153234.7	-269	238871	PDE4D	phosphodiesterase 4D, cAMP specific	REST
chr13	109581607	109581628	22	+	0.14877	0.0981133	0.08972	-0.512987	-0.61809	Promoter (<=1kb)	13	109581405	109951344	369940	1	ENSMUSG00000021699	ENSMUST00000079975.10	202	238871	PDE4D	phosphodiesterase 4D, cAMP specific	REST
chr13	112661257	112661278	22	-	0.2193	0.09941	0.29085	-0.99875	0.37645	Promoter (<=1kb)	13	112660781	112673685	12905	1	ENSMUSG00000047789	ENSMUST00000223674.1	497	268706	SLC38A9	solute carrier family 38, member 9	REST
chr14	7818303	7818324	22	-	0.35639	0.40442	0.35462	0.17297	-0.00679	Promoter (<=1kb)	14	7817957	7951588	133632	1	ENSMUSG00000025278	ENSMUST00000052678.8	367	286940	FLNB	filamin, beta	REST
chr14	12378531	12378552	22	-	0.21809	0.10701	0.0337	-0.90294	-2.13432	Promoter (1-2kb)	14	12373679	12377279	3601	2	ENSMUSG00000054423	ENSMUST00000224140.1	-1273	27062	CADPS	Ca2+-dependent secretion activator	REST
chr14	12406610	12406631	22	-	0.1846	0.11178	0.1209	-0.63201	-0.53595	Promoter (<=1kb)	14	12373148	12406288	33141	2	ENSMUSG00000054423	ENSMUST00000225807.1	-343	27062	CADPS	Ca2+-dependent secretion activator	REST
chr14	12406651	12406672	22	-	0.22853	0.2398	0.15298	0.06381	-0.52108	Promoter (<=1kb)	14	12373148	12406288	33141	2	ENSMUSG00000054423	ENSMUST00000225807.1	-384	27062	CADPS	Ca2+-dependent secretion activator	REST
chr14	15438891	15438912	22	-	0.20787	0.10962	0.13073	-0.81064	-0.59403	Promoter (<=1kb)	14	15357522	15438987	81466	2	ENSMUSG00000045201	ENSMUST00000055211.5	96	218763	LRRC3B	leucine rich repeat containing 3B	REST
chr14	15438954	15438975	22	-	0.16177	0.05079	0.08292	-1.352	-0.81643	Promoter (<=1kb)	14	15357522	15438987	81466	2	ENSMUSG00000045201	ENSMUST00000055211.5	33	218763	LRRC3B	leucine rich repeat containing 3B	REST
chr14	18893542	18893563	22	-	0.33403	0.3345	0.23117	0.00191	-0.49406	Promoter (<=1kb)	14	18630393	18893645	263253	2	ENSMUSG00000058317	ENSMUST00000177398.7	103	218793	UBE2E2	ubiquitin-conjugating enzyme E2E 2	REST
chr14	20378715	20378736	22	+	0.20292	0.10739	0.12121	-0.80395	-0.65612	Promoter (<=1kb)	14	20378602	20382981	4380	1	ENSMUSG00000039599	ENSMUST00000223898.1	113	105428	FAM149B	family with sequence similarity 149, member B	REST
chr14	30626227	30626260	34	-	0.5797	0.526483	0.964097	-0.132823	0.719273	Promoter (<=1kb)	14	30595354	30626210	30857	2	ENSMUSG00000021948	ENSMUST00000112210.10	-50	18753	PRKCD	protein kinase C, delta	REST
chr14	45657225	45657246	22	+	0.53563	0.36753	0.30443	-0.51904	-0.77495	Promoter (<=1kb)	14	45619298	45657360	38063	2	ENSMUSG00000037697	ENSMUST00000226301.1	114	114874	DDHD1	DDHD domain containing 1	REST
chr14	45657569	45657590	22	+	0.61302	0.40156	0.4854	-0.58573	-0.32443	Promoter (<=1kb)	14	45628407	45657722	29316	2	ENSMUSG00000037697	ENSMUST00000153547.2	132	114874	DDHD1	DDHD domain containing 1	REST
chr14	48170152	48170172	21	+	0.20989	0.17975	0.14387	-0.2021	-0.48666	Promoter (1-2kb)	14	48168273	48281575	113303	1	ENSMUSG00000021846	ENSMUST00000227362.1	1879	93834	PELI2	pellino 2	REST
chr14	48446246	48446267	22	+	0.79045	0.68566	0.37779	-0.19957	-1.02545	Promoter (<=1kb)	14	48446297	48448577	2281	1	ENSMUSG00000036339	ENSMUST00000226400.1	-30	218989	TMEM260	transmembrane protein 260	REST
chr14	48446404	48446425	22	+	1.45079	1.1998	1.1799	-0.26981	-0.29352	Promoter (<=1kb)	14	48446398	48508372	61975	1	ENSMUSG00000036339	ENSMUST00000156480.1	6	218989	TMEM260	transmembrane protein 260	REST
chr14	51985808	51985829	22	+	0.17663	0.14201	0.19776	-0.27833	0.14677	Promoter (<=1kb)	14	51984971	51988768	3798	1	ENSMUSG00000004562	ENSMUST00000182193.1	837	268739	ARHGEF40	Rho guanine nucleotide exchange factor (GEF) 40	REST
chr14	55102753	55102774	22	+	0.21389	0.1106	0.08322	-0.83734	-1.17476	Promoter (1-2kb)	14	55102350	55104510	2161	2	ENSMUSG00000040701	ENSMUST00000137548.7	1736	11766	AP1G2	adaptor protein complex AP-1, gamma 2 subunit	REST
chr14	55110462	55110483	22	+	0.14729	0.09819	0.07101	-0.49879	-0.87331	Promoter (<=1kb)	14	55109642	55110558	917	2	ENSMUSG00000022208	ENSMUST00000132992.1	75	319984	JPH4	junctophilin 4	REST
chr14	60177782	60177802	21	-	0.27172	0.1916	0.20488	-0.46196	-0.37442	Promoter (<=1kb)	14	60086582	60177539	90958	2	ENSMUSG00000021983	ENSMUST00000140924.2	-263	50769	ATP8A2	ATPase, aminophospholipid transporter-like, class I, type 8A, member 2	REST
chr14	60378667	60378688	22	+	0.43214	0.34865	0.17006	-0.29402	-1.2473	Promoter (<=1kb)	14	60378286	60381003	2718	1	ENSMUSG00000021986	ENSMUST00000239079.1	381	72125	AMER2	APC membrane recruitment 2	REST
chr14	60379586	60379607	22	+	0.1939	0.15999	0.12138	-0.24815	-0.59499	Promoter (1-2kb)	14	60378286	60381003	2718	1	ENSMUSG00000021986	ENSMUST00000239079.1	1300	72125	AMER2	APC membrane recruitment 2	REST
chr14	60379888	60379909	22	+	0.17581	0.15468	0.1437	-0.16416	-0.25741	Promoter (1-2kb)	14	60378286	60381003	2718	1	ENSMUSG00000021986	ENSMUST00000239079.1	1602	72125	AMER2	APC membrane recruitment 2	REST
chr14	66990772	66990792	21	+	0.17295	0.10512	0.13117	-0.62214	-0.35064	Promoter (<=1kb)	14	66987273	66989841	2569	2	ENSMUSG00000022051	ENSMUST00000138160.7	-931	12177	BNIP3L	BCL2/adenovirus E1B interacting protein 3-like	REST
chr14	69706985	69707006	22	+	0.1682	0.10656	0.17593	-0.56989	0.05786	Promoter (<=1kb)	14	69697469	69707163	9695	2	ENSMUSG00000034194	ENSMUST00000216152.1	157	71843	R3HCC1	R3H domain and coiled-coil containing 1	REST
chr14	70287753	70287774	22	+	0.258395	0.10686	0.11063	-1.12965	-1.08763	Promoter (1-2kb)	14	70217865	70289277	71413	2	ENSMUSG00000022092	ENSMUST00000228911.1	1503	19057	PPP3CC	protein phosphatase 3, catalytic subunit, gamma isoform	REST
chr14	70289959	70289980	22	+	0.22664	0.14974	0.141357	-0.53726	-0.613283	Promoter (<=1kb)	14	70217898	70289471	71574	2	ENSMUSG00000022092	ENSMUST00000078434.7	-488	19057	PPP3CC	protein phosphatase 3, catalytic subunit, gamma isoform	REST
chr14	70457868	70457889	22	-	0.26517	0.25641	0.12146	-0.0449	-1.00791	Promoter (<=1kb)	14	70457476	70468832	11357	1	ENSMUSG00000003469	ENSMUST00000003561.9	413	105653	PHYHIP	phytanoyl-CoA hydroxylase interacting protein	REST
chr14	70626659	70626680	22	+	0.20884	0.14414	0.08523	-0.47771	-1.11573	Promoter (<=1kb)	14	70602185	70627054	24870	2	ENSMUSG00000022099	ENSMUST00000110984.3	374	13829	DMTN	dematin actin binding protein	REST
chr14	75754450	75754471	22	-	0.69908	0.92701	0.58495	0.3969	-0.24908	Promoter (<=1kb)	14	75702370	75754558	52189	2	ENSMUSG00000034893	ENSMUST00000049168.8	108	338337	COG3	component of oligomeric golgi complex 3	REST
chr14	75754587	75754608	22	+	1.57971	1.80921	1.44857	0.192625	-0.123325	Promoter (<=1kb)	14	75702370	75754558	52189	2	ENSMUSG00000034893	ENSMUST00000049168.8	-29	338337	COG3	component of oligomeric golgi complex 3	REST
chr14	76506992	76507013	22	-	0.20085	0.16161	0.1271	-0.28126	-0.58403	Promoter (1-2kb)	14	76505098	76507002	1905	1	ENSMUSG00000022010	ENSMUST00000133224.1	1915	21807	TSC22D1	TSC22 domain family, member 1	REST
chr14	78536382	78536402	21	+	0.27456	0.22776	0.23902	-0.24898	-0.18504	Promoter (<=1kb)	14	78492246	78536808	44563	2	ENSMUSG00000022016	ENSMUST00000123853.8	406	219181	AKAP11	A kinase (PRKA) anchor protein 11	REST
chr14	78725208	78725229	22	+	0.36986	0.296325	0.24446	-0.303445	-0.55872	Promoter (<=1kb)	14	78569609	78725089	155481	2	ENSMUSG00000034731	ENSMUST00000074729.5	-119	380921	DGKH	diacylglycerol kinase, eta	REST
chr14	78725645	78725666	22	+	0.17367	0.12247	0.10343	-0.44111	-0.64701	Promoter (<=1kb)	14	78569609	78725089	155481	2	ENSMUSG00000034731	ENSMUST00000074729.5	-556	380921	DGKH	diacylglycerol kinase, eta	REST
chr14	78849467	78849488	22	-	0.31409	0.19431	0.21011	-0.63888	-0.53657	Promoter (<=1kb)	14	78849254	79065268	216015	1	ENSMUSG00000058997	ENSMUST00000227255.1	234	219189	VWA8	von Willebrand factor A domain containing 8	REST
chr14	103347019	103347040	22	-	0.87026	0.73712	0.60296	-0.23351	-0.51461	Promoter (<=1kb)	14	103311695	103346814	35120	2	ENSMUSG00000033004	ENSMUST00000162537.1	-226	105689	MYCBP2	MYC binding protein 2, E3 ubiquitin protein ligase	REST
chr14	103649986	103650007	22	-	0.34983	0.54142	0.21443	0.6013	-0.65616	Promoter (<=1kb)	14	103650228	103704907	54680	1	ENSMUSG00000055717	ENSMUST00000069443.13	-242	105439	SLAIN1	SLAIN motif family, member 1	REST
chr14	103650598	103650619	22	+	0.43209	0.54883	0.24309	0.33094	-0.77948	Promoter (<=1kb)	14	103650646	103704310	53665	1	ENSMUSG00000055717	ENSMUST00000160805.7	-27	105439	SLAIN1	SLAIN motif family, member 1	REST
chr14	105259104	105259125	22	+	0.33383	0.32088	0.36832	-0.05369	0.13394	Promoter (<=1kb)	14	105258818	105294944	36127	1	ENSMUSG00000053253	ENSMUST00000155351.1	286	76273	NDFIP2	Nedd4 family interacting protein 2	REST
chr14	119006182	119006203	22	-	0.17299	0.16964	0.15728	-0.02517	-0.12204	Promoter (<=1kb)	14	118986418	119006717	20300	2	ENSMUSG00000042104	ENSMUST00000131424.7	535	66435	UGGT2	UDP-glucose glycoprotein glucosyltransferase 2	REST
chr14	121379468	121379489	22	+	0.52698	0.50308	0.51641	-0.06437	-0.02812	Promoter (<=1kb)	14	121286343	121379334	92992	2	ENSMUSG00000063410	ENSMUST00000079817.7	-134	223255	STK24	serine/threonine kinase 24	REST
chr14	121379716	121379737	22	-	0.50466	0.20335	0.33401	-1.22953	-0.56668	Promoter (<=1kb)	14	121337422	121380011	42590	2	ENSMUSG00000063410	ENSMUST00000227917.1	295	223255	STK24	serine/threonine kinase 24	REST
chr14	121796892	121796913	22	-	0.16146	0.12876	0.0851	-0.28547	-0.78394	Promoter (<=1kb)	14	121543426	121797837	254412	2	ENSMUSG00000025558	ENSMUST00000100299.10	945	105445	DOCK9	dedicator of cytokinesis 9	REST
chr14	121797794	121797815	22	+	1.39223	1.40347	1.01432	0.01143	-0.44904	Promoter (<=1kb)	14	121543426	121797837	254412	2	ENSMUSG00000025558	ENSMUST00000100299.10	22	105445	DOCK9	dedicator of cytokinesis 9	REST
chr14	123626785	123626806	22	+	0.40455	0.17254	0.15276	-1.13797	-1.29377	Promoter (<=1kb)	14	123299686	123626876	327191	2	ENSMUSG00000000197	ENSMUST00000227818.1	70	338370	NALCN	sodium leak channel, non-selective	REST
chr14	123627366	123627387	22	+	0.16861	0.08953	0.0935	-0.7803	-0.72925	Promoter (<=1kb)	14	123299428	123627144	327717	2	ENSMUSG00000000197	ENSMUST00000228860.1	-222	338370	NALCN	sodium leak channel, non-selective	REST
chr15	20449327	20449348	22	-	0.15065	0.11943	0.09222	-0.2902	-0.6017	Promoter (<=1kb)	15	20449265	21111440	662176	1	ENSMUSG00000040452	ENSMUST00000226407.1	83	215654	CDH12	cadherin 12	REST
chr15	22548956	22548977	22	+	0.20375	0.13008	0.11235	-0.57399	-0.75448	Promoter (<=1kb)	15	22549022	23400567	851546	1	ENSMUSG00000040420	ENSMUST00000163361.7	-45	320865	CDH18	cadherin 18	REST
chr15	25623001	25623022	22	+	0.2813	0.23512	0.26419	-0.23943	-0.08415	Promoter (<=1kb)	15	25622549	25701950	79402	1	ENSMUSG00000022272	ENSMUST00000127486.1	452	17909	MYO10	myosin X	REST
chr15	25714117	25714138	22	+	0.36432	0.21916	0.14318	-0.68277	-1.23236	Promoter (<=1kb)	15	25713871	25724001	10131	1	ENSMUSG00000022272	ENSMUST00000126076.1	246	17909	MYO10	myosin X	REST
chr15	30172380	30172401	22	-	0.45278	0.31449	0.15664	-0.49834	-1.41685	Promoter (<=1kb)	15	30172593	31029341	856749	1	ENSMUSG00000022240	ENSMUST00000081728.6	-213	18163	CTNND2	catenin (cadherin associated protein), delta 2	REST
chr15	30172537	30172558	22	+	0.70171	0.62088	0.39933	-0.17119	-0.78234	Promoter (<=1kb)	15	30172593	31029341	856749	1	ENSMUSG00000022240	ENSMUST00000081728.6	-35	18163	CTNND2	catenin (cadherin associated protein), delta 2	REST
chr15	30173102	30173123	22	-	0.36534	0.38449	0.32499	0.06985	-0.15928	Promoter (<=1kb)	15	30173138	30481349	308212	1	ENSMUSG00000022240	ENSMUST00000226797.1	-36	18163	CTNND2	catenin (cadherin associated protein), delta 2	REST
chr15	31006362	31006382	21	+	0.17524	0.08778	0.09945	-0.85306	-0.70563	Promoter (1-2kb)	15	31004796	31020776	15981	1	ENSMUSG00000022240	ENSMUST00000227029.1	1566	18163	CTNND2	catenin (cadherin associated protein), delta 2	REST
chr15	36496697	36496718	22	-	0.66024	0.82842	0.49114	0.31845	-0.41184	Promoter (<=1kb)	15	36495942	36496715	774	2	ENSMUSG00000048307	ENSMUST00000228941.1	0	68839	ANKRD46	ankyrin repeat domain 46	REST
chr15	39197727	39197748	22	-	0.35091	0.29644	0.28031	-0.22868	-0.30399	Promoter (<=1kb)	15	39198261	39239016	40756	1	ENSMUSG00000037386	ENSMUST00000228460.1	-534	116838	RIMS2	regulating synaptic membrane exocytosis 2	REST
chr15	39199385	39199406	22	+	0.23376	0.17754	0.13678	-0.36021	-0.692315	Promoter (1-2kb)	15	39198363	39681764	483402	1	ENSMUSG00000037386	ENSMUST00000042917.9	1022	116838	RIMS2	regulating synaptic membrane exocytosis 2	REST
chr15	39943198	39943219	22	+	0.22064	0.31021	0.17912	0.45539	-0.27304	Promoter (<=1kb)	15	39878384	39943690	65307	2	ENSMUSG00000022305	ENSMUST00000228575.1	471	239393	LRP12	low density lipoprotein-related protein 12	REST
chr15	41446998	41447019	22	-	0.3588	0.33395	0.35141	-0.09771	-0.02837	Promoter (<=1kb)	15	41447482	41861048	413567	1	ENSMUSG00000022307	ENSMUST00000110297.9	-484	170719	OXR1	oxidation resistance 1	REST
chr15	41448796	41448817	22	-	0.24151	0.11377	0.20773	-0.9635	-0.19898	Promoter (<=1kb)	15	41449027	41861047	412021	1	ENSMUSG00000022307	ENSMUST00000230203.1	-231	170719	OXR1	oxidation resistance 1	REST
chr15	44748608	44748629	22	+	0.48166	0.58595	0.33871	0.27215	-0.48311	Promoter (<=1kb)	15	44671859	44748672	76814	2	ENSMUSG00000022340	ENSMUST00000228057.1	43	319613	SYBU	syntabulin (syntaxin-interacting)	REST
chr15	57693720	57693741	22	-	0.24268	0.20548	0.3348	-0.21969	0.43272	Promoter (<=1kb)	15	57694665	57839832	145168	1	ENSMUSG00000071757	ENSMUST00000096430.10	-945	387609	ZHX2	zinc fingers and homeoboxes 2	REST
chr15	58952398	58952419	22	-	0.30597	0.32114	0.15574	0.06549	-0.8887	Promoter (1-2kb)	15	58945888	58953580	7693	2	ENSMUSG00000022353	ENSMUST00000227196.1	1182	211401	MTSS1	MTSS I-BAR domain containing 1	REST
chr15	59648014	59648035	22	-	0.88124	1.08401	0.8121	0.29257	-0.11506	Promoter (<=1kb)	15	59648350	59657099	8750	1	ENSMUSG00000032501	ENSMUST00000067543.7	-336	211770	TRIB1	tribbles pseudokinase 1	REST
chr15	74721315	74721335	21	-	0.49674	0.4108	0.31427	-0.26204	-0.62738	Promoter (<=1kb)	15	74721204	74724639	3436	1	ENSMUSG00000056665	ENSMUST00000070923.2	131	223626	THEM6	thioesterase superfamily member 6	REST
chr15	74721452	74721473	22	-	0.55741	0.3813	0.22034	-0.52416	-1.26212	Promoter (<=1kb)	15	74721204	74724639	3436	1	ENSMUSG00000056665	ENSMUST00000070923.2	269	223626	THEM6	thioesterase superfamily member 6	REST
chr15	74751944	74751965	22	+	0.55496	0.40654	0.2569	-0.43018	-1.05224	Promoter (1-2kb)	15	74751595	74753014	1420	2	ENSMUSG00000022594	ENSMUST00000189128.1	1049	23936	LYNX1	Ly6/neurotoxin 1	REST
chr15	75981389	75981410	22	-	0.25717	0.17417	0.22008	-0.51193	-0.2067	Promoter (1-2kb)	15	75979872	75982442	2571	2	ENSMUSG00000098176	ENSMUST00000183130.2	1053	223648	CCDC166	coiled-coil domain containing 166	REST
chr15	76188586	76188607	22	-	0.18507	0.08434	0.1269	-0.97018	-0.47937	Promoter (<=1kb)	15	76175380	76188043	12664	2	ENSMUSG00000022565	ENSMUST00000165210.7	-564	18810	PLEC	plectin	REST
chr15	76521559	76521580	22	-	0.25607	0.12482	0.13578	-0.92753	-0.82276	Promoter (<=1kb)	15	76516213	76521902	5690	2	ENSMUSG00000048385	ENSMUST00000164703.1	343	170729	SCRT1	scratch family zinc finger 1	REST
chr15	76522076	76522097	22	-	0.39799	0.45788	0.21799	0.19288	-0.81078	Promoter (<=1kb)	15	76516213	76521902	5690	2	ENSMUSG00000048385	ENSMUST00000164703.1	-195	170729	SCRT1	scratch family zinc finger 1	REST
chr15	76625739	76625760	22	+	0.17472	0.1433	0.10785	-0.252895	-0.604295	Promoter (<=1kb)	15	76622109	76626006	3898	2	ENSMUSG00000115987	ENSMUST00000229019.1	246	66914	VPS28	vacuolar protein sorting 28	REST
chr15	76639728	76639749	22	-	0.48899	0.25226	0.57377	-0.90096	0.22199	Promoter (<=1kb)	15	76638557	76639638	1082	2	ENSMUSG00000059323	ENSMUST00000168432.1	-111	72749	TONSL	tonsoku-like, DNA repair protein	REST
chr15	76640166	76640187	22	+	0.34365	0.23026	0.31388	-0.53789	-0.12298	Promoter (<=1kb)	15	76626238	76639958	13721	2	ENSMUSG00000059323	ENSMUST00000168185.7	-208	72749	TONSL	tonsoku-like, DNA repair protein	REST
chr15	76723650	76723671	22	-	0.50236	0.26553	0.41804	-0.86983	-0.25362	Promoter (<=1kb)	15	76722953	76723824	872	2	ENSMUSG00000116138	ENSMUST00000229507.1	174	223665	C030006K11RIK	RIKEN cDNA C030006K11 gene	REST
chr15	78673838	78673859	22	-	0.15492	0.10755	0.07148	-0.45354	-0.93002	Promoter (1-2kb)	15	78674383	78675226	844	2	ENSMUSG00000043460	ENSMUST00000230478.1	1388	207393	ELFN2	leucine rich repeat and fibronectin type III, extracellular 2	REST
chr15	78717293	78717314	22	+	0.15318	0.11924	0.071885	-0.31331	-0.909675	Promoter (<=1kb)	15	78667331	78718113	50783	2	ENSMUSG00000043460	ENSMUST00000229441.1	799	207393	ELFN2	leucine rich repeat and fibronectin type III, extracellular 2	REST
chr15	78718634	78718654	21	-	0.3126	0.3004	0.27312	-0.0538	-0.1819	Promoter (<=1kb)	15	78670007	78718771	48765	2	ENSMUSG00000043460	ENSMUST00000088592.5	137	207393	ELFN2	leucine rich repeat and fibronectin type III, extracellular 2	REST
chr15	78718862	78718883	22	+	0.31188	0.35291	0.17498	0.16784	-0.76524	Promoter (<=1kb)	15	78670007	78718771	48765	2	ENSMUSG00000043460	ENSMUST00000088592.5	-91	207393	ELFN2	leucine rich repeat and fibronectin type III, extracellular 2	REST
chr15	79228911	79228932	22	-	0.17297	0.13248	0.09146	-0.3384	-0.78811	Promoter (<=1kb)	15	79229173	79249484	20312	1	ENSMUSG00000068206	ENSMUST00000163571.7	-262	18693	PICK1	protein interacting with C kinase 1	REST
chr15	79323590	79323611	22	-	0.27165	0.27955	0.26587	0.03847	-0.02881	Promoter (<=1kb)	15	79311806	79323566	11761	2	ENSMUSG00000042632	ENSMUST00000173109.1	-45	53357	PLA2G6	phospholipase A2, group VI	REST
chr15	79433299	79433320	22	-	0.22912	0.19443	0.15872	-0.21569	-0.47758	Promoter (<=1kb)	15	79429712	79433126	3415	2	ENSMUSG00000022433	ENSMUST00000229510.1	-194	27373	CSNK1E	casein kinase 1, epsilon	REST
chr15	80097021	80097042	22	+	0.16891	0.16022	0.21409	-0.063395	0.312645	Promoter (<=1kb)	15	80097870	80111662	13793	1	ENSMUSG00000022415	ENSMUST00000143928.1	-828	20972	SYNGR1	synaptogyrin 1	REST
chr15	80173250	80173271	22	+	0.36327	0.35772	0.236953	-0.02101	-0.57565	Promoter (<=1kb)	15	80173721	80215519	41799	1	ENSMUSG00000042428	ENSMUST00000044970.6	-450	17309	MGAT3	mannoside acetylglucosaminyltransferase 3	REST
chr15	80174039	80174060	22	-	0.18609	0.17043	0.14423	-0.11362	-0.32633	Promoter (<=1kb)	15	80173721	80215519	41799	1	ENSMUSG00000042428	ENSMUST00000044970.6	339	17309	MGAT3	mannoside acetylglucosaminyltransferase 3	REST
chr15	85336553	85336574	22	-	0.42849	0.35713	0.28046	-0.2496	-0.57682	Promoter (<=1kb)	15	85336245	85463212	126968	1	ENSMUSG00000016541	ENSMUST00000163242.2	329	54138	ATXN10	ataxin 10	REST
chr15	85336616	85336637	22	+	0.55451	0.52445	0.38174	-0.07744	-0.51533	Promoter (<=1kb)	15	85336245	85463212	126968	1	ENSMUSG00000016541	ENSMUST00000163242.2	371	54138	ATXN10	ataxin 10	REST
chr15	85336921	85336942	22	-	0.43207	0.33068	0.3044	-0.36576	-0.47791	Promoter (<=1kb)	15	85336245	85463212	126968	1	ENSMUSG00000016541	ENSMUST00000163242.2	697	54138	ATXN10	ataxin 10	REST
chr15	85336929	85336950	22	+	0.43207	0.33068	0.3044	-0.36576	-0.47791	Promoter (<=1kb)	15	85336245	85463212	126968	1	ENSMUSG00000016541	ENSMUST00000163242.2	684	54138	ATXN10	ataxin 10	REST
chr15	85810822	85810843	22	-	0.16559	0.10841	0.15127	-0.52899	-0.1154	Promoter (<=1kb)	15	85807247	85811090	3844	2	ENSMUSG00000064284	ENSMUST00000125947.7	268	72355	CDPF1	cysteine rich, DPF motif domain containing 1	REST
chr15	85811960	85811981	22	-	0.27431	0.11156	0.14081	-1.15746	-0.86919	Promoter (<=1kb)	15	85807257	85811697	4441	2	ENSMUSG00000064284	ENSMUST00000150995.7	-284	72355	CDPF1	cysteine rich, DPF motif domain containing 1	REST
chr15	89100485	89100506	22	+	0.18659	0.10138	0.09554	-0.76388	-0.83461	Promoter (<=1kb)	15	89099098	89101098	2001	2	ENSMUSG00000051786	ENSMUST00000164717.1	592	328580	TUBGCP6	tubulin, gamma complex associated protein 6	REST
chr15	89103725	89103746	22	-	0.14637	0.0996	0.08478	-0.47386	-0.66355	Promoter (1-2kb)	15	89100410	89102603	2194	2	ENSMUSG00000051786	ENSMUST00000163290.7	-1143	328580	TUBGCP6	tubulin, gamma complex associated protein 6	REST
chr15	89196220	89196241	22	+	0.399507	0.42289	0.36194	0.0785067	-0.134913	Promoter (<=1kb)	15	89184817	89196444	11628	2	ENSMUSG00000015377	ENSMUST00000229755.1	203	69440	DENND6B	DENN/MADD domain containing 6B	REST
chr15	89283515	89283536	22	+	0.14539	0.03554	0.05186	-1.56251	-1.19486	Promoter (<=1kb)	15	89283291	89286116	2826	1	ENSMUSG00000036561	ENSMUST00000226967.1	224	71474	PPP6R2	protein phosphatase 6, regulatory subunit 2	REST
chr15	89453449	89453470	22	+	0.21498	0.11842	0.16699	-0.76055	-0.3285	Promoter (<=1kb)	15	89453913	89464468	10556	1	ENSMUSG00000022619	ENSMUST00000023291.5	-443	60597	MAPK8IP2	mitogen-activated protein kinase 8 interacting protein 2	REST
chr15	89453809	89453829	21	-	0.20732	0.14708	0.14504	-0.44262	-0.46027	Promoter (<=1kb)	15	89453913	89464468	10556	1	ENSMUSG00000022619	ENSMUST00000023291.5	-104	60597	MAPK8IP2	mitogen-activated protein kinase 8 interacting protein 2	REST
chr15	91048368	91048389	22	+	0.2285	0.20726	0.14486	-0.12853	-0.58999	Promoter (1-2kb)	15	90933282	91049818	116537	2	ENSMUSG00000022629	ENSMUST00000109287.3	1429	16564	KIF21A	kinesin family member 21A	REST
chr15	91049721	91049742	22	+	0.64568	0.70593	0.36924	0.12488	-0.773407	Promoter (<=1kb)	15	90933282	91049818	116537	2	ENSMUSG00000022629	ENSMUST00000109287.3	76	16564	KIF21A	kinesin family member 21A	REST
chr15	93594945	93594966	22	-	0.37532	0.30589	0.19443	-0.2781	-0.8804	Promoter (<=1kb)	15	93499114	93595891	96778	2	ENSMUSG00000036158	ENSMUST00000048982.10	946	106042	PRICKLE1	prickle planar cell polarity protein 1	REST
chr15	93595510	93595531	22	-	0.52825	0.41714	0.32388	-0.32628	-0.67186	Promoter (<=1kb)	15	93499114	93595891	96778	2	ENSMUSG00000036158	ENSMUST00000048982.10	381	106042	PRICKLE1	prickle planar cell polarity protein 1	REST
chr15	93595712	93595733	22	-	0.60447	0.40475	0.29634	-0.55527	-0.97961	Promoter (<=1kb)	15	93499114	93595891	96778	2	ENSMUSG00000036158	ENSMUST00000048982.10	179	106042	PRICKLE1	prickle planar cell polarity protein 1	REST
chr15	97767358	97767379	22	-	0.19687	0.10017	0.17503	-0.84809	-0.15262	Promoter (<=1kb)	15	97745285	97767420	22136	2	ENSMUSG00000022469	ENSMUST00000175894.7	62	223864	RAPGEF3	Rap guanine nucleotide exchange factor (GEF) 3	REST
chr15	98762893	98762914	22	+	0.40311	0.38977	0.20339	-0.04614	-0.91938	Promoter (<=1kb)	15	98742593	98762992	20400	2	ENSMUSG00000051853	ENSMUST00000156572.2	78	11842	ARF3	ADP-ribosylation factor 3	REST
chr15	99032063	99032084	22	-	0.15323	0.14067	0.10288	-0.10814	-0.4931	Promoter (1-2kb)	15	99030321	99034902	4582	1	ENSMUSG00000043091	ENSMUST00000230447.1	1763	22146	TUBA1C	tubulin, alpha 1C	REST
chr15	99456785	99456806	22	+	0.14565	0.17787	0.11615	0.25544	-0.28165	Promoter (<=1kb)	15	99429421	99457712	28292	2	ENSMUSG00000023009	ENSMUST00000161948.1	906	380969	NCKAP5L	NCK-associated protein 5-like	REST
chr15	100870943	100870964	22	-	0.83122	0.68321	0.50393	-0.27533	-0.69943	Promoter (<=1kb)	15	100870945	101041693	170749	1	ENSMUSG00000023033	ENSMUST00000201549.3	0	20273	SCN8A	sodium channel, voltage-gated, type VIII, alpha	REST
chr15	100871128	100871149	22	+	0.29388	0.20319	0.147	-0.49066	-0.90759	Promoter (<=1kb)	15	100870952	101041610	170659	1	ENSMUSG00000023033	ENSMUST00000108908.5	176	20273	SCN8A	sodium channel, voltage-gated, type VIII, alpha	REST
chr15	100871626	100871647	22	-	0.15474	0.12307	0.05736	-0.28724	-1.16845	Promoter (<=1kb)	15	100871420	100936327	64908	1	ENSMUSG00000023033	ENSMUST00000202071.1	227	20273	SCN8A	sodium channel, voltage-gated, type VIII, alpha	REST
chr15	100871797	100871818	22	+	0.17467	0.21697	0.0778	0.28277	-0.9881	Promoter (<=1kb)	15	100871420	100936327	64908	1	ENSMUSG00000023033	ENSMUST00000202071.1	377	20273	SCN8A	sodium channel, voltage-gated, type VIII, alpha	REST
chr15	101052664	101052685	22	+	0.17034	0.07508	0.157007	-0.99617	-0.119283	Promoter (1-2kb)	15	101050194	101054399	4206	2	ENSMUSG00000095440	ENSMUST00000178140.1	1714	668225	FIGNL2	fidgetin-like 2	REST
chr15	101252750	101252771	22	+	0.286577	0.148843	0.10116	-0.85788	-1.33474	Promoter (1-2kb)	15	101254269	101274795	20527	1	ENSMUSG00000023034	ENSMUST00000228985.1	-1498	15370	NR4A1	nuclear receptor subfamily 4, group A, member 1	REST
chr15	101265764	101265785	22	-	0.22702	0.23113	0.1051	0.02374	-0.97765	Promoter (1-2kb)	15	101266846	101274795	7950	1	ENSMUSG00000023034	ENSMUST00000023779.7	-1082	15370	NR4A1	nuclear receptor subfamily 4, group A, member 1	REST
chr15	103333355	103333376	22	-	0.27006	0.19863	0.20131	-0.40675	-0.38922	Promoter (<=1kb)	15	103313895	103334327	20433	2	ENSMUSG00000000552	ENSMUST00000229373.1	972	29813	ZFP385A	zinc finger protein 385A	REST
chr15	103334304	103334325	22	-	0.49723	0.47032	0.3382	-0.07698	-0.52919	Promoter (<=1kb)	15	103313895	103334327	20433	2	ENSMUSG00000000552	ENSMUST00000229373.1	23	29813	ZFP385A	zinc finger protein 385A	REST
chr16	4418995	4419016	22	+	0.1455	0.09806	0.08211	-0.48491	-0.69301	Promoter (<=1kb)	16	4287545	4419587	132043	2	ENSMUSG00000005580	ENSMUST00000005719.3	571	11515	ADCY9	adenylate cyclase 9	REST
chr16	4608111	4608132	22	-	0.22553	0.2353	0.13046	0.05614	-0.70398	Promoter (<=1kb)	16	4608627	4615942	7316	1	ENSMUSG00000014303	ENSMUST00000122896.1	-516	83396	GLIS2	GLIS family zinc finger 2	REST
chr16	4608808	4608829	22	+	0.20654	0.16239	0.09191	-0.31168	-1.01296	Promoter (<=1kb)	16	4608627	4615942	7316	1	ENSMUSG00000014303	ENSMUST00000122896.1	181	83396	GLIS2	GLIS family zinc finger 2	REST
chr16	4630012	4630033	22	-	0.32032	0.27252	0.25811	-0.21788	-0.29059	Promoter (<=1kb)	16	4628752	4629666	915	2	ENSMUSG00000039637	ENSMUST00000150724.1	-367	78885	CORO7	coronin 7	REST
chr16	5010445	5010466	22	-	0.23985	0.16458	0.09693	-0.49188	-1.14739	Promoter (<=1kb)	16	5008985	5010661	1677	2	ENSMUSG00000022540	ENSMUST00000201726.3	216	66049	ROGDI	rogdi homolog	REST
chr16	5011073	5011094	22	-	0.19531	0.16271	0.11403	-0.23604	-0.68108	Promoter (<=1kb)	16	5008985	5010661	1677	2	ENSMUSG00000022540	ENSMUST00000201726.3	-433	66049	ROGDI	rogdi homolog	REST
chr16	5013541	5013562	22	+	2.1284	2.07213	1.96745	-0.03828	-0.11231	Promoter (<=1kb)	16	5011709	5013553	1845	2	ENSMUSG00000022540	ENSMUST00000201651.3	0	66049	ROGDI	rogdi homolog	REST
chr16	14362208	14362229	22	+	0.22841	0.21062	0.18684	-0.10081	-0.25732	Promoter (<=1kb)	16	14361581	14405061	43481	1	ENSMUSG00000023088	ENSMUST00000134776.7	627	17250	ABCC1	ATP-binding cassette, sub-family C (CFTR/MRP), member 1	REST
chr16	15888037	15888058	22	-	0.33658	0.18405	0.32784	-0.80323	-0.03573	Promoter (<=1kb)	16	15888416	15889981	1566	1	ENSMUSG00000071637	ENSMUST00000210772.1	-379	12609	CEBPD	CCAAT/enhancer binding protein (C/EBP), delta	REST
chr16	17277113	17277134	22	+	0.281073	0.192297	0.134963	-0.502657	-0.958523	Promoter (<=1kb)	16	17277095	17278166	1072	1	ENSMUSG00000055692	ENSMUST00000232636.1	18	224019	TMEM191C	transmembrane protein 191C	REST
chr16	17576769	17576790	22	-	0.31069	0.28207	0.25572	-0.13031	-0.26168	Promoter (<=1kb)	16	17572018	17576721	4704	2	ENSMUSG00000022756	ENSMUST00000172164.9	-69	224022	SLC7A4	solute carrier family 7 (cationic amino acid transporter, y+ system), member 4	REST
chr16	17576851	17576872	22	-	0.1849	0.12577	0.08899	-0.48927	-0.90648	Promoter (<=1kb)	16	17572532	17576998	4467	2	ENSMUSG00000022756	ENSMUST00000063544.10	147	224022	SLC7A4	solute carrier family 7 (cationic amino acid transporter, y+ system), member 4	REST
chr16	18066715	18066736	22	+	0.2885	0.22849	0.21361	-0.31131	-0.40014	Promoter (<=1kb)	16	18066448	18071632	5185	1	ENSMUSG00000003531	ENSMUST00000155387.7	267	13353	DGCR6	DiGeorge syndrome critical region gene 6	REST
chr16	18127240	18127261	22	-	0.43812	0.32079	0.28655	-0.4261	-0.57853	Promoter (<=1kb)	16	18127642	18152408	24767	1	ENSMUSG00000043811	ENSMUST00000059589.5	-402	65079	RTN4R	reticulon 4 receptor	REST
chr16	20619780	20619801	22	-	0.29706	0.25232	0.18848	-0.21894	-0.60322	Promoter (1-2kb)	16	20619215	20621287	2073	2	ENSMUSG00000051146	ENSMUST00000052939.2	1507	73047	CAMK2N2	calcium/calmodulin-dependent protein kinase II inhibitor 2	REST
chr16	20620661	20620682	22	-	0.16582	0.1746	0.14695	0.06637	-0.15389	Promoter (<=1kb)	16	20619215	20621287	2073	2	ENSMUSG00000051146	ENSMUST00000052939.2	626	73047	CAMK2N2	calcium/calmodulin-dependent protein kinase II inhibitor 2	REST
chr16	20621297	20621318	22	+	0.54188	0.73888	0.43642	0.43315	-0.301065	Promoter (<=1kb)	16	20619215	20621287	2073	2	ENSMUSG00000051146	ENSMUST00000052939.2	-10	73047	CAMK2N2	calcium/calmodulin-dependent protein kinase II inhibitor 2	REST
chr16	20693344	20693365	22	-	0.74265	1.05505	0.7411	0.49493	-0.00293	Promoter (<=1kb)	16	20693280	20703044	9765	1	ENSMUSG00000050821	ENSMUST00000118919.8	85	78408	FAM131A	family with sequence similarity 131, member A	REST
chr16	20693385	20693406	22	-	0.63539	0.76535	0.49086	0.26073	-0.359	Promoter (<=1kb)	16	20693280	20703044	9765	1	ENSMUSG00000050821	ENSMUST00000118919.8	126	78408	FAM131A	family with sequence similarity 131, member A	REST
chr16	20695869	20695889	21	-	0.2539	0.27965	0.13567	0.12932	-0.81242	Promoter (<=1kb)	16	20696175	20701659	5485	1	ENSMUSG00000050821	ENSMUST00000128273.1	-306	78408	FAM131A	family with sequence similarity 131, member A	REST
chr16	21947398	21947419	22	+	0.42777	0.3978	0.29115	-0.09979	-0.52418	Promoter (<=1kb)	16	21934327	21947531	13205	2	ENSMUSG00000022856	ENSMUST00000232635.1	112	66664	TMEM41A	transmembrane protein 41a	REST
chr16	30066617	30066638	22	-	0.27175	0.23683	0.22261	-0.18346	-0.26541	Promoter (<=1kb)	16	30066338	30067319	982	1	ENSMUSG00000022528	ENSMUST00000161839.1	300	15205	HES1	hes family bHLH transcription factor 1	REST
chr16	32332701	32332722	22	+	0.30773	0.1766	0.210277	-0.73523	-0.507863	Promoter (<=1kb)	16	32332268	32387895	55628	1	ENSMUSG00000053774	ENSMUST00000232137.1	433	224111	UBXN7	UBX domain protein 7	REST
chr16	32644756	32644777	22	-	0.18003	0.18623	0.16762	0.04389	-0.09208	Promoter (<=1kb)	16	32644826	32683493	38668	1	ENSMUSG00000022791	ENSMUST00000115123.8	-70	51789	TNK2	tyrosine kinase, non-receptor, 2	REST
chr16	32657133	32657154	22	-	0.1517	0.17441	0.07985	0.17854	-0.77792	Promoter (<=1kb)	16	32657023	32668271	11249	1	ENSMUSG00000022791	ENSMUST00000150383.7	131	51789	TNK2	tyrosine kinase, non-receptor, 2	REST
chr16	32658910	32658930	21	+	0.32181	0.28944	0.21192	-0.14323	-0.5582	Promoter (<=1kb)	16	32658925	32683492	24568	1	ENSMUSG00000022791	ENSMUST00000238891.1	0	51789	TNK2	tyrosine kinase, non-receptor, 2	REST
chr16	32658942	32658963	22	-	0.36611	0.31228	0.23171	-0.2162	-0.61588	Promoter (<=1kb)	16	32658925	32683492	24568	1	ENSMUSG00000022791	ENSMUST00000238891.1	38	51789	TNK2	tyrosine kinase, non-receptor, 2	REST
chr16	32663791	32663812	22	-	0.21977	0.07081	0.03931	-1.39398	-2.00281	Promoter (<=1kb)	16	32663761	32671377	7617	1	ENSMUSG00000022791	ENSMUST00000156614.2	51	51789	TNK2	tyrosine kinase, non-receptor, 2	REST
chr16	34900714	34900735	22	+	0.15227	0.13834	0.16169	-0.12114	0.07651	Promoter (<=1kb)	16	34900255	34986841	86587	1	ENSMUSG00000022836	ENSMUST00000232482.1	459	107589	MYLK	myosin, light polypeptide kinase	REST
chr16	35362453	35362474	22	-	0.18993	0.19901	0.06583	0.06089	-1.28356	Promoter (<=1kb)	16	35314064	35361761	47698	2	ENSMUSG00000034473	ENSMUST00000154064.2	-713	317717	SEC22A	SEC22 homolog A, vesicle trafficking protein	REST
chr16	44347439	44347460	22	-	1.4808	1.18778	0.96578	-0.31321	-0.60605	Promoter (<=1kb)	16	44347414	44370768	23355	1	ENSMUSG00000043065	ENSMUST00000155661.7	46	212514	SPICE1	spindle and centriole associated protein 1	REST
chr16	58670792	58670813	22	-	0.21546	0.18941	0.24344	-0.16863	0.16155	Promoter (<=1kb)	16	58670328	58677215	6888	1	ENSMUSG00000022742	ENSMUST00000232176.1	485	12892	CPOX	coproporphyrinogen oxidase	REST
chr16	59600863	59600884	22	-	0.24372	0.18081	0.14885	-0.392	-0.64116	Promoter (<=1kb)	16	59492088	59600979	108892	2	ENSMUSG00000022723	ENSMUST00000172910.2	116	224273	CRYBG3	beta-gamma crystallin domain containing 3	REST
chr16	67620932	67620953	22	+	2.52761	1.80021	1.75512	-0.487675	-0.52106	Promoter (<=1kb)	16	66662190	67620908	958719	2	ENSMUSG00000064115	ENSMUST00000120898.7	-24	239857	CADM2	cell adhesion molecule 2	REST
chr16	67621320	67621341	22	-	0.31986	0.22725	0.19161	-0.45788	-0.68177	Promoter (<=1kb)	16	66655421	67620908	965488	2	ENSMUSG00000064115	ENSMUST00000114292.7	-433	239857	CADM2	cell adhesion molecule 2	REST
chr16	77014091	77014112	22	-	0.56929	0.60201	0.40722	0.07787	-0.46336	Promoter (<=1kb)	16	77013787	77037589	23803	1	ENSMUSG00000022867	ENSMUST00000232047.1	325	30940	USP25	ubiquitin specific peptidase 25	REST
chr16	91618910	91618931	22	+	0.25347	0.36491	0.24259	0.49209	-0.0584567	Promoter (<=1kb)	16	91616837	91618991	2155	2	ENSMUSG00000039763	ENSMUST00000143058.1	60	246738	DNAJC28	DnaJ heat shock protein family (Hsp40) member C28	REST
chr16	94290247	94290268	22	+	1.03631	1.07379	0.89298	0.05027	-0.21023	Promoter (<=1kb)	16	94229569	94290270	60702	2	ENSMUSG00000040820	ENSMUST00000226776.1	2	110948	HLCS	holocarboxylase synthetase (biotin- [propriony-Coenzyme A-carboxylase (ATP-hydrolysing)] ligase)	REST
chr16	96467702	96467723	22	+	0.21193	0.21787	0.12148	0.03638	-0.71037	Promoter (<=1kb)	16	96467606	96525793	58188	1	ENSMUSG00000090223	ENSMUST00000061739.8	96	18546	PCP4	Purkinje cell protein 4	REST
chr16	97171441	97171462	22	+	0.16483	0.10071	0.06095	-0.61182	-1.18462	Promoter (<=1kb)	16	96590840	97170752	579913	2	ENSMUSG00000050272	ENSMUST00000056102.8	-689	13508	DSCAM	DS cell adhesion molecule	REST
chr17	14204211	14204232	22	-	0.16515	0.18031	0.10704	0.11314	-0.54097	Promoter (<=1kb)	17	14197823	14204304	6482	2	ENSMUSG00000048826	ENSMUST00000232816.1	93	240025	DACT2	dishevelled-binding antagonist of beta-catenin 2	REST
chr17	23672935	23672956	22	-	0.15839	0.1326	0.11613	-0.22434	-0.38833	Promoter (<=1kb)	17	23673596	23675227	1632	1	ENSMUSG00000023904	ENSMUST00000180140.7	-661	353502	HCFC1R1	host cell factor C1 regulator 1 (XPO1-dependent)	REST
chr17	23740712	23740733	22	-	0.29091	0.28787	0.23226	-0.01414	-0.30085	Promoter (<=1kb)	17	23737869	23740867	2999	2	ENSMUSG00000023909	ENSMUST00000233776.1	155	76498	PAQR4	progestin and adipoQ receptor family member IV	REST
chr17	23748630	23748651	22	+	0.15981	0.131	0.212523	-0.25088	0.36964	Promoter (<=1kb)	17	23749236	23754065	4830	1	ENSMUSG00000097006	ENSMUST00000181605.1	-585	638247	9530082P21RIK	RIKEN cDNA 9530082P21 gene	REST
chr17	24437597	24437618	22	-	0.17657	0.11523	0.06713	-0.53735	-1.1675	Promoter (<=1kb)	17	24437384	24439220	1837	1	ENSMUSG00000024132	ENSMUST00000235124.1	234	13177	ECI1	enoyl-Coenzyme A delta isomerase 1	REST
chr17	24647616	24647637	22	-	0.1477	0.10706	0.07761	-0.39849	-0.77656	Promoter (<=1kb)	17	24639291	24647826	8536	2	ENSMUSG00000002504	ENSMUST00000234121.1	210	65962	SLC9A3R2	solute carrier family 9 (sodium/hydrogen exchanger), member 3 regulator 2	REST
chr17	24690472	24690493	22	-	0.18027	0.2913	0.13786	0.6346	-0.34198	Promoter (<=1kb)	17	24685092	24689955	4864	2	ENSMUSG00000007021	ENSMUST00000007236.4	-538	20974	SYNGR3	synaptogyrin 3	REST
chr17	25388605	25388626	22	-	0.15725	0.11724	0.1019	-0.36746	-0.53756	Promoter (<=1kb)	17	25388240	25389472	1233	2	ENSMUSG00000024112	ENSMUST00000162820.1	867	58226	CACNA1H	calcium channel, voltage-dependent, T type, alpha 1H subunit	REST
chr17	25433203	25433224	22	-	0.14774	0.1588	0.08569	0.09176	-0.66293	Promoter (<=1kb)	17	25397625	25433278	35654	2	ENSMUSG00000024112	ENSMUST00000159623.1	75	58226	CACNA1H	calcium channel, voltage-dependent, T type, alpha 1H subunit	REST
chr17	25809281	25809302	22	+	0.48936	0.44853	0.38368	-0.12037	-0.33496	Promoter (<=1kb)	17	25809085	25821255	12171	1	ENSMUSG00000025738	ENSMUST00000045692.8	196	214931	FBXL16	F-box and leucine-rich repeat protein 16	REST
chr17	25809482	25809503	22	+	0.20291	0.170155	0.18533	-0.232005	-0.118115	Promoter (<=1kb)	17	25809085	25821255	12171	1	ENSMUSG00000025738	ENSMUST00000045692.8	397	214931	FBXL16	F-box and leucine-rich repeat protein 16	REST
chr17	26253100	26253121	22	-	0.34784	0.30213	0.25843	-0.19105	-0.4009	Promoter (<=1kb)	17	26253222	26266393	13172	1	ENSMUSG00000024188	ENSMUST00000155151.2	-122	66978	LUC7L	Luc7-like	REST
chr17	26253431	26253452	22	-	0.24735	0.17586	0.19168	-0.44756	-0.33587	Promoter (<=1kb)	17	26253222	26266393	13172	1	ENSMUSG00000024188	ENSMUST00000155151.2	230	66978	LUC7L	Luc7-like	REST
chr17	29000705	29000726	22	+	0.20878	0.129803	0.05833	-0.610533	-1.53805	Promoter (<=1kb)	17	28971718	29000691	28974	2	ENSMUSG00000024006	ENSMUST00000232836.1	-14	106504	STK38	serine/threonine kinase 38	REST
chr17	29661145	29661166	22	-	0.32272	0.22056	0.19396	-0.50941	-0.67795	Promoter (<=1kb)	17	29660807	29676146	15340	1	ENSMUSG00000024019	ENSMUST00000130423.3	359	74157	CMTR1	cap methyltransferase 1	REST
chr17	29678644	29678665	22	-	0.17213	0.13525	0.08822	-0.30627	-0.82413	Promoter (<=1kb)	17	29678879	29690407	11529	1	ENSMUSG00000024019	ENSMUST00000128410.7	-235	74157	CMTR1	cap methyltransferase 1	REST
chr17	33092518	33092539	22	+	0.672943	0.48433	0.355263	-0.457833	-0.883633	Promoter (<=1kb)	17	33092458	33105058	12601	1	ENSMUSG00000067424	ENSMUST00000140829.1	60	240068	ZFP563	zinc finger protein 563	REST
chr17	33092658	33092679	22	-	0.30283	0.24575	0.23791	-0.28005	-0.32314	Promoter (<=1kb)	17	33092458	33105058	12601	1	ENSMUSG00000067424	ENSMUST00000140829.1	221	240068	ZFP563	zinc finger protein 563	REST
chr17	33092817	33092838	22	+	0.21397	0.33933	0.122973	0.61751	-0.70994	Promoter (<=1kb)	17	33092458	33105058	12601	1	ENSMUSG00000067424	ENSMUST00000140829.1	359	240068	ZFP563	zinc finger protein 563	REST
chr17	33817770	33817791	22	-	1.14244	0.9987	0.78908	-0.19031	-0.52243	Promoter (<=1kb)	17	33817907	33822917	5011	1	ENSMUSG00000042099	ENSMUST00000234357.1	-137	80880	KANK3	KN motif and ankyrin repeat domains 3	REST
chr17	33818107	33818128	22	+	0.31565	0.54378	0.290567	0.743657	-0.113067	Promoter (<=1kb)	17	33817907	33822917	5011	1	ENSMUSG00000042099	ENSMUST00000234357.1	200	80880	KANK3	KN motif and ankyrin repeat domains 3	REST
chr17	34893988	34894009	22	+	0.4505	0.28432	0.23181	-0.62746	-0.90003	Promoter (<=1kb)	17	34894559	34896867	2309	1	ENSMUSG00000049823	ENSMUST00000052778.9	-550	193736	ZBTB12	zinc finger and BTB domain containing 12	REST
chr17	35697490	35697511	22	-	0.19354	0.18024	0.12417	-0.09247	-0.56451	Promoter (<=1kb)	17	35690159	35697971	7813	2	ENSMUSG00000003534	ENSMUST00000146472.7	481	12305	DDR1	discoidin domain receptor family, member 1	REST
chr17	43569896	43569917	22	+	0.1574	0.16606	0.11173	0.0685	-0.42749	Promoter (1-2kb)	17	43568715	43607636	38922	1	ENSMUSG00000023913	ENSMUST00000163489.1	1181	27226	PLA2G7	phospholipase A2, group VII (platelet-activating factor acetylhydrolase, plasma)	REST
chr17	44078394	44078415	22	+	0.16918	0.17365	0.14817	0.03357	-0.16919	Promoter (<=1kb)	17	44078813	44086567	7755	1	ENSMUSG00000023960	ENSMUST00000154166.7	-398	83965	ENPP5	ectonucleotide pyrophosphatase/phosphodiesterase 5	REST
chr17	44078839	44078860	22	+	0.99947	0.9574	0.78731	-0.06076	-0.33637	Promoter (<=1kb)	17	44078845	44086559	7715	1	ENSMUSG00000023960	ENSMUST00000024756.4	0	83965	ENPP5	ectonucleotide pyrophosphatase/phosphodiesterase 5	REST
chr17	46436881	46436902	22	+	0.315483	0.21825	0.261323	-0.494763	-0.253683	Promoter (<=1kb)	17	46432413	46437629	5217	2	ENSMUSG00000067144	ENSMUST00000233715.1	727	108114	SLC22A7	solute carrier family 22 (organic anion transporter), member 7	REST
chr17	46485084	46485105	22	+	0.16953	0.010555	0.11854	-2.60611	-0.45021	Promoter (<=1kb)	17	46454134	46484295	30162	2	ENSMUSG00000015599	ENSMUST00000225808.1	-789	106763	TTBK1	tau tubulin kinase 1	REST
chr17	46523384	46523405	22	+	0.16391	0.17495	0.13207	0.0838	-0.27314	Promoter (<=1kb)	17	46518397	46522640	4244	2	ENSMUSG00000040327	ENSMUST00000182668.1	-744	78309	CUL9	cullin 9	REST
chr17	47878747	47878768	22	+	0.30011	0.27988	0.189757	-0.09397	-0.609527	Promoter (<=1kb)	17	47878480	47878953	474	2	ENSMUSG00000023991	ENSMUST00000154108.1	185	74123	FOXP4	forkhead box P4	REST
chr17	47878790	47878811	22	-	0.36638	0.41894	0.22381	0.1837	-0.66277	Promoter (<=1kb)	17	47878480	47878953	474	2	ENSMUSG00000023991	ENSMUST00000154108.1	163	74123	FOXP4	forkhead box P4	REST
chr17	48931198	48931219	22	+	0.18592	0.37348	0.09351	0.93192	-0.855375	Promoter (1-2kb)	17	48932379	49097588	165210	1	ENSMUSG00000040490	ENSMUST00000046254.2	-1160	70530	LRFN2	leucine rich repeat and fibronectin type III domain containing 2	REST
chr17	48934127	48934155	29	-	0.157947	0.29091	0.08635	0.803947	-0.73762	Promoter (1-2kb)	17	48932379	49097588	165210	1	ENSMUSG00000040490	ENSMUST00000046254.2	1776	70530	LRFN2	leucine rich repeat and fibronectin type III domain containing 2	REST
chr17	50292066	50292086	21	-	0.1597	0.12492	0.13889	-0.30901	-0.17684	Promoter (<=1kb)	17	50279395	50292892	13498	2	ENSMUSG00000010592	ENSMUST00000233248.1	826	13164	DAZL	deleted in azoospermia-like	REST
chr17	56425116	56425137	22	-	0.17195	0.27926	0.13947	0.63882	-0.2664	Promoter (<=1kb)	17	56423809	56425133	1325	2	ENSMUSG00000013236	ENSMUST00000223706.1	0	19280	PTPRS	protein tyrosine phosphatase, receptor type, S	REST
chr17	63500289	63500310	22	+	0.78399	0.54277	0.53897	-0.5141	-0.52387	Promoter (<=1kb)	17	63057452	63500017	442566	2	ENSMUSG00000023965	ENSMUST00000024761.12	-272	50758	FBXL17	F-box and leucine-rich repeat protein 17	REST
chr17	73710754	73710775	22	-	0.2116	0.14792	0.05807	-0.46224	-1.56042	Promoter (<=1kb)	17	73572784	73710453	137670	2	ENSMUSG00000024064	ENSMUST00000146565.1	-322	71685	GALNT14	polypeptide N-acetylgalactosaminyltransferase 14	REST
chr17	74316215	74316236	22	+	0.6182	0.46564	0.48287	-0.39363	-0.34341	Promoter (<=1kb)	17	74299482	74316203	16722	2	ENSMUSG00000024067	ENSMUST00000232687.1	-12	66310	DPY30	dpy-30, histone methyltransferase complex regulatory subunit	REST
chr17	80728605	80728626	22	-	0.53497	0.63591	0.3512	0.24081	-0.57933	Promoter (<=1kb)	17	80653861	80728485	74625	2	ENSMUSG00000024242	ENSMUST00000234249.1	-141	225028	MAP4K3	mitogen-activated protein kinase kinase kinase kinase 3	REST
chr17	87671943	87671964	22	-	0.3079	0.2833	0.20282	-0.11227	-0.55595	Promoter (<=1kb)	17	87672330	87723713	51384	1	ENSMUSG00000024151	ENSMUST00000024967.13	-387	17685	MSH2	mutS homolog 2	REST
chr18	12862371	12862392	22	-	0.55248	0.40988	0.30476	-0.41272	-0.81653	Promoter (<=1kb)	18	12755328	12862423	107096	2	ENSMUSG00000044252	ENSMUST00000121888.7	52	64291	OSBPL1A	oxysterol binding protein-like 1A	REST
chr18	12956186	12956207	22	+	0.20408	0.231017	0.16521	0.16123	-0.27393	Promoter (<=1kb)	18	12955859	12960004	4146	1	ENSMUSG00000024423	ENSMUST00000235079.1	327	16210	IMPACT	impact, RWD domain protein	REST
chr18	24205971	24205992	22	+	0.8028	0.79688	0.87843	-0.01041	0.12676	Promoter (<=1kb)	18	24205959	24254630	48672	1	ENSMUSG00000000420	ENSMUST00000164998.7	12	14423	GALNT1	polypeptide N-acetylgalactosaminyltransferase 1	REST
chr18	24653727	24653748	22	-	0.29738	0.26127	0.4533	-0.17386	0.57552	Promoter (<=1kb)	18	24653691	24701575	47885	1	ENSMUSG00000039616	ENSMUST00000068006.8	57	68591	MOCOS	molybdenum cofactor sulfurase	REST
chr18	34840442	34840463	22	+	0.427953	0.230643	0.28601	-0.83497	-0.546293	Promoter (<=1kb)	18	34840589	34847463	6875	1	ENSMUSG00000038555	ENSMUST00000043484.7	-126	225362	REEP2	receptor accessory protein 2	REST
chr18	42899421	42899442	22	+	0.5604	0.66868	0.25954	0.24652	-1.05216	Promoter (<=1kb)	18	42701604	42899449	197846	2	ENSMUSG00000024500	ENSMUST00000236238.1	7	72930	PPP2R2B	protein phosphatase 2, regulatory subunit B, beta	REST
chr18	42899477	42899512	36	-	0.49148	0.493545	0.279855	0.007405	-0.760745	Promoter (<=1kb)	18	42637432	42899503	262072	2	ENSMUSG00000024500	ENSMUST00000136118.7	0	72930	PPP2R2B	protein phosphatase 2, regulatory subunit B, beta	REST
chr18	43438075	43438096	22	-	0.14806	0.1492	0.11852	0.00971	-0.27763	Promoter (<=1kb)	18	43320984	43438286	117303	2	ENSMUSG00000024501	ENSMUST00000121805.8	211	22240	DPYSL3	dihydropyrimidinase-like 3	REST
chr18	51117710	51117731	22	+	0.43315	0.51865	0.22017	0.24901	-0.914	Promoter (<=1kb)	18	51117733	51305190	187458	1	ENSMUSG00000073565	ENSMUST00000116639.3	-2	71373	PRR16	proline rich 16	REST
chr18	57133088	57133109	22	-	0.17087	0.27989	0.16766	0.64996	-0.02438	Promoter (<=1kb)	18	57133090	57297467	164378	1	ENSMUSG00000024593	ENSMUST00000075770.12	0	70417	MEGF10	multiple EGF-like-domains 10	REST
chr18	57878469	57878490	22	-	1.83252	1.21303	1.2616	-0.58701	-0.5313	Promoter (<=1kb)	18	57878678	57946821	68144	1	ENSMUSG00000024597	ENSMUST00000115366.2	-209	20496	SLC12A2	solute carrier family 12, member 2	REST
chr18	57878496	57878517	22	-	1.17397	1.00257	0.9867	-0.22343	-0.24598	Promoter (<=1kb)	18	57878678	57946821	68144	1	ENSMUSG00000024597	ENSMUST00000115366.2	-182	20496	SLC12A2	solute carrier family 12, member 2	REST
chr18	57878727	57878748	22	-	0.58331	0.36844	0.4094	-0.6343	-0.48991	Promoter (<=1kb)	18	57878678	57946821	68144	1	ENSMUSG00000024597	ENSMUST00000115366.2	70	20496	SLC12A2	solute carrier family 12, member 2	REST
chr18	61105963	61105996	34	-	0.166845	0.19245	0.14571	0.185295	-0.171855	Promoter (<=1kb)	18	61105879	61120891	15013	1	ENSMUSG00000024621	ENSMUST00000237485.1	117	12978	CSF1R	colony stimulating factor 1 receptor	REST
chr18	61537408	61537429	22	-	0.14697	0.19989	0.07684	0.39577	-0.78164	Promoter (<=1kb)	18	61491657	61536594	44938	2	ENSMUSG00000045094	ENSMUST00000171629.2	-835	328967	ARHGEF37	Rho guanine nucleotide exchange factor (GEF) 37	REST
chr18	64264651	64264672	22	-	0.18846	0.09576	0.03342	-0.84484	-1.95062	Promoter (<=1kb)	18	64264619	64265176	558	1	ENSMUSG00000056812	ENSMUST00000237956.1	53	20451	ST8SIA3	ST8 alpha-N-acetyl-neuraminide alpha-2,8-sialyltransferase 3	REST
chr18	64266623	64266644	22	-	0.2356	0.20773	0.16038	-0.16609	-0.50124	Promoter (<=1kb)	18	64266808	64269908	3101	1	ENSMUSG00000056812	ENSMUST00000129518.1	-185	20451	ST8SIA3	ST8 alpha-N-acetyl-neuraminide alpha-2,8-sialyltransferase 3	REST
chr18	67390560	67390581	22	+	0.291665	0.23116	0.37621	-0.310625	0.345595	Promoter (<=1kb)	18	67390717	67402749	12033	1	ENSMUSG00000001473	ENSMUST00000001513.7	-136	67951	TUBB6	tubulin, beta 6 class V	REST
chr18	69562323	69562344	22	+	0.15568	0.17201	0.0957	0.12775	-0.59965	Promoter (<=1kb)	18	69563007	69643015	80009	1	ENSMUSG00000053477	ENSMUST00000201045.4	-663	21413	TCF4	transcription factor 4	REST
chr18	73814876	73814897	22	+	0.25669	0.17042	0.1608	-0.53747	-0.61198	Promoter (<=1kb)	18	73769903	73815438	45536	2	ENSMUSG00000024556	ENSMUST00000025439.4	541	107029	ME2	malic enzyme 2, NAD(+)-dependent, mitochondrial	REST
chr18	73816019	73816040	22	-	0.31086	0.24747	0.27723	-0.30613	-0.1543	Promoter (<=1kb)	18	73797662	73815449	17788	2	ENSMUSG00000024556	ENSMUST00000237619.1	-591	107029	ME2	malic enzyme 2, NAD(+)-dependent, mitochondrial	REST
chr18	75697875	75697896	22	-	0.17401	0.13706	0.13145	-0.30362	-0.35586	Promoter (<=1kb)	18	75431224	75697554	266331	2	ENSMUSG00000052928	ENSMUST00000165559.2	-342	269037	CTIF	CBP80/20-dependent translation initiation factor	REST
chr18	80236756	80236777	22	-	0.40247	0.34763	0.24248	-0.20024	-0.68521	Promoter (<=1kb)	18	80229758	80236833	7076	2	ENSMUSG00000078963	ENSMUST00000237192.1	77	66255	HSBP1L1	heat shock factor binding protein 1-like 1	REST
chr19	4003866	4003887	22	+	0.16293	0.07342	0.02972	-0.96432	-1.86499	Promoter (<=1kb)	19	4003863	4004821	959	1	ENSMUSG00000024871	ENSMUST00000235829.1	3	60425	DOC2G	double C2, gamma	REST
chr19	4004433	4004454	22	+	0.16858	0.124303	0.06291	-0.38764	-1.17904	Promoter (<=1kb)	19	4003863	4004821	959	1	ENSMUSG00000024871	ENSMUST00000235829.1	570	60425	DOC2G	double C2, gamma	REST
chr19	4012772	4012793	22	-	1.88462	1.60826	1.58558	-0.22608	-0.24631	Promoter (<=1kb)	19	4007497	4012806	5310	2	ENSMUSG00000037916	ENSMUST00000042497.13	34	17995	NDUFV1	NADH:ubiquinone oxidoreductase core subunit V1	REST
chr19	4098790	4098811	22	-	0.27362	0.30017	0.20037	0.12461	-0.4129	Promoter (1-2kb)	19	4099998	4113965	13968	1	ENSMUSG00000024851	ENSMUST00000049658.13	-1208	18739	PITPNM1	phosphatidylinositol transfer protein, membrane-associated 1	REST
chr19	4100822	4100843	22	-	0.82031	1.04529	0.55622	0.342	-0.54376	Promoter (<=1kb)	19	4100622	4113965	13344	1	ENSMUSG00000024851	ENSMUST00000100022.3	221	18739	PITPNM1	phosphatidylinositol transfer protein, membrane-associated 1	REST
chr19	4101682	4101703	22	+	0.25248	0.21785	0.14083	-0.19557	-0.7581	Promoter (1-2kb)	19	4100622	4113965	13344	1	ENSMUSG00000024851	ENSMUST00000100022.3	1060	18739	PITPNM1	phosphatidylinositol transfer protein, membrane-associated 1	REST
chr19	4112710	4112731	22	-	0.14609	0.11574	0.10834	-0.28979	-0.37025	Promoter (<=1kb)	19	4112320	4113965	1646	1	ENSMUSG00000024851	ENSMUST00000125596.1	411	18739	PITPNM1	phosphatidylinositol transfer protein, membrane-associated 1	REST
chr19	4121051	4121072	22	+	0.74438	0.92455	0.37982	0.30509	-0.93376	Promoter (<=1kb)	19	4118033	4121458	3426	2	ENSMUSG00000024847	ENSMUST00000236509.1	386	11632	AIP	aryl-hydrocarbon receptor-interacting protein	REST
chr19	4121358	4121379	22	-	0.45463	0.50418	0.33032	0.14306	-0.43739	Promoter (<=1kb)	19	4118033	4121458	3426	2	ENSMUSG00000024847	ENSMUST00000236509.1	100	11632	AIP	aryl-hydrocarbon receptor-interacting protein	REST
chr19	4942514	4942535	22	-	0.21995	0.23672	0.20959	0.09719	-0.06349	Promoter (<=1kb)	19	4941600	4943046	1447	2	ENSMUSG00000024901	ENSMUST00000143930.1	532	240518	PELI3	pellino 3	REST
chr19	4942744	4942765	22	+	0.46281	0.49977	0.33239	0.10627	-0.45352	Promoter (<=1kb)	19	4941600	4943046	1447	2	ENSMUSG00000024901	ENSMUST00000143930.1	281	240518	PELI3	pellino 3	REST
chr19	5088843	5088864	22	-	0.2904	0.17901	0.32702	-0.6395	0.16055	Promoter (<=1kb)	19	5088928	5092505	3578	1	ENSMUSG00000024875	ENSMUST00000236687.1	-85	68090	YIF1A	Yip1 interacting factor homolog A (S. cerevisiae)	REST
chr19	5098370	5098391	22	+	0.25778	0.18673	0.13095	-0.42497	-0.87688	Promoter (<=1kb)	19	5093127	5098382	5256	2	ENSMUSG00000024873	ENSMUST00000235638.1	0	12794	CNIH2	cornichon family AMPA receptor auxiliary protein 2	REST
chr19	5098426	5098447	22	-	0.27732	0.2293	0.23016	-0.25349	-0.24854	Promoter (<=1kb)	19	5093127	5098382	5256	2	ENSMUSG00000024873	ENSMUST00000235638.1	-65	12794	CNIH2	cornichon family AMPA receptor auxiliary protein 2	REST
chr19	5456499	5456520	22	+	0.16821	0.1703	0.15197	0.01242	-0.12969	Promoter (<=1kb)	19	5453185	5457504	4320	2	ENSMUSG00000095098	ENSMUST00000236881.1	984	240514	CCDC85B	coiled-coil domain containing 85B	REST
chr19	5475328	5475349	22	-	0.18731	0.24276	0.16105	0.34095	-0.19471	Promoter (<=1kb)	19	5475305	5480079	4775	1	ENSMUSG00000024909	ENSMUST00000167827.1	44	58859	EFEMP2	epidermal growth factor-containing fibulin-like extracellular matrix protein 2	REST
chr19	5601962	5601983	22	-	0.25648	0.21546	0.18425	-0.23107	-0.43557	Promoter (<=1kb)	19	5601975	5602932	958	1	ENSMUSG00000024925	ENSMUST00000155639.1	0	68209	RNASEH2C	ribonuclease H2, subunit C	REST
chr19	5602414	5602435	22	-	0.14741	0.17177	0.13169	0.19524	-0.14165	Promoter (<=1kb)	19	5602410	5602934	525	1	ENSMUSG00000024925	ENSMUST00000133953.1	25	68209	RNASEH2C	ribonuclease H2, subunit C	REST
chr19	6293513	6293534	22	+	0.34538	0.102143	0.3109	-1.57543	-0.14272	Promoter (<=1kb)	19	6294181	6297877	3697	1	ENSMUSG00000024772	ENSMUST00000171203.1	-647	13660	EHD1	EH-domain containing 1	REST
chr19	6418725	6418746	22	-	1.35734	1.3719	1.06251	0.01516	-0.34731	Promoter (<=1kb)	19	6418731	6533217	114487	1	ENSMUSG00000033768	ENSMUST00000113462.7	0	18190	NRXN2	neurexin II	REST
chr19	8920556	8920577	22	-	0.40409	0.27746	0.45311	-0.51068	0.15756	Promoter (<=1kb)	19	8920484	8926818	6335	1	ENSMUSG00000071649	ENSMUST00000237071.1	93	72727	B3GAT3	beta-1,3-glucuronyltransferase 3 (glucuronosyltransferase I)	REST
chr19	8928815	8928836	22	+	0.28576	0.23673	0.08639	-0.25153	-1.51698	Promoter (<=1kb)	19	8927391	8929356	1966	2	ENSMUSG00000071648	ENSMUST00000096242.4	520	19881	ROM1	rod outer segment membrane protein 1	REST
chr19	8929088	8929109	22	+	0.497227	0.29053	0.23291	-0.734753	-1.03014	Promoter (<=1kb)	19	8927391	8929356	1966	2	ENSMUSG00000071648	ENSMUST00000096242.4	247	19881	ROM1	rod outer segment membrane protein 1	REST
chr19	8929145	8929166	22	+	0.89994	0.451397	0.42767	-0.963593	-1.03797	Promoter (<=1kb)	19	8927391	8929356	1966	2	ENSMUSG00000071648	ENSMUST00000096242.4	190	19881	ROM1	rod outer segment membrane protein 1	REST
chr19	8930823	8930843	21	+	0.14626	0.17748	0.05697	0.24733	-1.1042	Promoter (<=1kb)	19	8929893	8941582	11690	1	ENSMUSG00000071647	ENSMUST00000224272.1	930	225898	EML3	echinoderm microtubule associated protein like 3	REST
chr19	16133768	16133789	22	-	0.30048	0.40685	0.23981	0.41273	-0.30206	Promoter (<=1kb)	19	16133296	16316527	183232	1	ENSMUSG00000024639	ENSMUST00000170229.1	493	14682	GNAQ	guanine nucleotide binding protein, alpha q polypeptide	REST
chr19	23758545	23758566	22	+	0.56281	0.51307	0.33236	-0.12854	-0.72486	Promoter (<=1kb)	19	23758887	23949596	190710	1	ENSMUSG00000024897	ENSMUST00000025830.8	-321	319924	APBA1	amyloid beta (A4) precursor protein binding, family A, member 1	REST
chr19	23759871	23759892	22	-	0.1888	0.14063	0.14433	-0.37696	-0.34425	Promoter (1-2kb)	19	23758887	23949596	190710	1	ENSMUSG00000024897	ENSMUST00000025830.8	1005	319924	APBA1	amyloid beta (A4) precursor protein binding, family A, member 1	REST
chr19	23760339	23760360	22	+	0.15407	0.11502	0.02826	-0.36485	-1.83605	Promoter (1-2kb)	19	23758887	23949596	190710	1	ENSMUSG00000024897	ENSMUST00000025830.8	1452	319924	APBA1	amyloid beta (A4) precursor protein binding, family A, member 1	REST
chr19	28835135	28835156	22	+	0.47411	0.33404	0.22324	-0.48013	-1.02039	Promoter (<=1kb)	19	28835135	28837419	2285	1	ENSMUSG00000024935	ENSMUST00000237545.1	0	20510	SLC1A1	solute carrier family 1 (neuronal/epithelial high affinity glutamate transporter, system Xag), member 1	REST
chr19	32210771	32210792	22	+	0.160865	0.1417	0.134425	-0.160935	-0.227365	Promoter (<=1kb)	19	32122728	32211013	88286	2	ENSMUSG00000040451	ENSMUST00000151289.8	221	208449	SGMS1	sphingomyelin synthase 1	REST
chr19	32757752	32757773	22	+	0.57695	0.54472	0.5274	-0.07998	-0.12486	Promoter (<=1kb)	19	32757595	32802843	45249	1	ENSMUSG00000013663	ENSMUST00000140014.1	157	19211	PTEN	phosphatase and tensin homolog	REST
chr19	38836101	38836122	22	+	0.20394	0.1471	0.0672133	-0.4217	-1.35379	Promoter (<=1kb)	19	38836579	38919923	83345	1	ENSMUSG00000048720	ENSMUST00000037302.5	-457	209478	TBC1D12	TBC1D12: TBC1 domain family, member 12	REST
chr19	38837357	38837378	22	+	0.234	0.20738	0.161377	-0.159253	-0.488027	Promoter (<=1kb)	19	38836677	38919438	82762	1	ENSMUSG00000048720	ENSMUST00000235558.1	680	209478	TBC1D12	TBC1D12: TBC1 domain family, member 12	REST
chr19	46707757	46707778	22	-	0.15578	0.15443	0.16408	-0.01108	0.06631	Promoter (<=1kb)	19	46707774	46720380	12607	1	ENSMUSG00000003559	ENSMUST00000235842.1	0	57344	AS3MT	arsenic (+3 oxidation state) methyltransferase	REST
chr19	47178441	47178462	22	-	0.20386	0.25622	0.15927	0.30238	-0.31936	Promoter (<=1kb)	19	47178820	47259441	80622	1	ENSMUSG00000006435	ENSMUST00000111808.10	-379	18011	NEURL1A	neuralized E3 ubiquitin protein ligase 1A	REST
chr19	47179155	47179176	22	+	0.40298	0.46555	0.27732	0.19873	-0.50758	Promoter (<=1kb)	19	47179151	47241396	62246	1	ENSMUSG00000006435	ENSMUST00000235290.1	4	18011	NEURL1A	neuralized E3 ubiquitin protein ligase 1A	REST
chr19	56723799	56723820	22	-	0.22075	0.18844	0.2774	-0.20727	0.30409	Promoter (<=1kb)	19	56723863	56733113	9251	1	ENSMUSG00000035283	ENSMUST00000236875.1	-64	11554	ADRB1	adrenergic receptor, beta 1	REST
chr19	58822644	58822665	22	-	0.54899	0.63416	0.20696	0.20101	-1.32334	Promoter (<=1kb)	19	58799682	58822121	22440	2	ENSMUSG00000025092	ENSMUST00000238055.1	-544	73442	HSPA12A	heat shock protein 12A	REST
chr19	58822698	58822719	22	+	0.6169	0.74774	0.33161	0.26929	-0.85583	Promoter (<=1kb)	19	58799682	58822121	22440	2	ENSMUSG00000025092	ENSMUST00000238055.1	-577	73442	HSPA12A	heat shock protein 12A	REST
chr19	58823457	58823478	22	-	0.15658	0.15591	0.08518	-0.00546	-0.74367	Promoter (1-2kb)	19	58799682	58822121	22440	2	ENSMUSG00000025092	ENSMUST00000238055.1	-1357	73442	HSPA12A	heat shock protein 12A	REST
chr19	60755912	60755933	22	+	1.40177	0.91605	0.70324	-0.60267	-0.97447	Promoter (<=1kb)	19	60755987	60759914	3928	1	ENSMUSG00000072437	ENSMUST00000088237.5	-54	332397	NANOS1	nanos C2HC-type zinc finger 1	REST
chr19	60757028	60757049	22	+	0.249973	0.24447	0.1768	-0.0295333	-0.45463	Promoter (1-2kb)	19	60755987	60759914	3928	1	ENSMUSG00000072437	ENSMUST00000088237.5	1041	332397	NANOS1	nanos C2HC-type zinc finger 1	REST
chr2	3118130	3118151	22	+	0.1888	0.21342	0.12019	0.16031	-0.57242	Promoter (<=1kb)	2	3118382	3227806	109425	1	ENSMUSG00000050530	ENSMUST00000115099.8	-231	269233	FAM171A1	family with sequence similarity 171, member A1	REST
chr2	4881482	4881503	22	+	0.48462	0.51141	0.2861	0.07453	-0.71992	Promoter (<=1kb)	2	4881564	4910557	28994	1	ENSMUSG00000026662	ENSMUST00000027973.13	-61	109079	SEPHS1	selenophosphate synthetase 1	REST
chr2	23068898	23068919	22	+	0.3983	0.40139	0.36695	0.009265	-0.112185	Promoter (<=1kb)	2	23068944	23114433	45490	1	ENSMUSG00000026781	ENSMUST00000226571.1	-25	74159	ACBD5	acyl-Coenzyme A binding domain containing 5	REST
chr2	24761816	24761837	22	+	0.19476	0.22827	0.07284	0.20856	-1.20394	Promoter (1-2kb)	2	24606375	24763047	156673	2	ENSMUSG00000004113	ENSMUST00000100348.9	1210	12287	CACNA1B	calcium channel, voltage-dependent, N type, alpha 1B subunit	REST
chr2	24762083	24762104	22	+	0.38357	0.39279	0.29829	0.03253	-0.34182	Promoter (<=1kb)	2	24606375	24763047	156673	2	ENSMUSG00000004113	ENSMUST00000100348.9	943	12287	CACNA1B	calcium channel, voltage-dependent, N type, alpha 1B subunit	REST
chr2	24763690	24763711	22	-	0.17369	0.13887	0.08341	-0.28478	-0.90093	Promoter (<=1kb)	2	24603887	24763152	159266	2	ENSMUSG00000004113	ENSMUST00000070864.13	-559	12287	CACNA1B	calcium channel, voltage-dependent, N type, alpha 1B subunit	REST
chr2	24919034	24919055	22	-	0.36261	0.20838	0.37596	-0.74269	0.04939	Promoter (<=1kb)	2	24791143	24919574	128432	2	ENSMUSG00000036893	ENSMUST00000114432.8	540	77683	EHMT1	euchromatic histone methyltransferase 1	REST
chr2	24919503	24919524	22	+	0.81747	0.79002	0.96812	-0.04804	0.23847	Promoter (<=1kb)	2	24791143	24919574	128432	2	ENSMUSG00000036893	ENSMUST00000046227.11	50	77683	EHMT1	euchromatic histone methyltransferase 1	REST
chr2	25290020	25290041	22	-	0.21417	0.29688	0.13618	0.43528	-0.58224	Promoter (<=1kb)	2	25289915	25291180	1266	1	ENSMUSG00000026961	ENSMUST00000028337.6	126	227618	LRRC26	leucine rich repeat containing 26	REST
chr2	25319297	25319318	22	+	0.45011	0.448645	0.26141	-0.00571	-0.73891	Promoter (<=1kb)	2	25291181	25319187	28007	2	ENSMUSG00000026959	ENSMUST00000114312.1	-110	14810	GRIN1	glutamate receptor, ionotropic, NMDA1 (zeta 1)	REST
chr2	25400792	25400813	22	-	0.19135	0.07153	0.1363	-1.20121	-0.43367	Promoter (<=1kb)	2	25400469	25408178	7710	1	ENSMUSG00000015094	ENSMUST00000132287.7	344	18146	NPDC1	neural proliferation, differentiation and control 1	REST
chr2	25400888	25400909	22	-	0.25443	0.20901	0.2624	-0.26031	0.0412	Promoter (<=1kb)	2	25400469	25408178	7710	1	ENSMUSG00000015094	ENSMUST00000132287.7	440	18146	NPDC1	neural proliferation, differentiation and control 1	REST
chr2	25877882	25877903	22	-	0.23806	0.32954	0.16466	0.43675	-0.48131	Promoter (<=1kb)	2	25877881	25916117	38237	1	ENSMUSG00000058740	ENSMUST00000197917.4	22	227632	KCNT1	potassium channel, subfamily T, member 1	REST
chr2	26021594	26021614	21	+	0.87383	0.8828	0.77792	0.01439	-0.16362	Promoter (<=1kb)	2	26015965	26021602	5638	2	ENSMUSG00000036352	ENSMUST00000150608.1	0	98766	UBAC1	ubiquitin associated domain containing 1	REST
chr2	30472336	30472357	22	+	0.24513	0.29965	0.23533	0.26916	-0.05419	Promoter (1-2kb)	2	30471537	30474219	2683	2	ENSMUSG00000089762	ENSMUST00000065134.3	1862	72500	IER5L	immediate early response 5-like	REST
chr2	32008950	32008971	22	-	0.16665	0.11424	0.25328	-0.47346	0.54837	Promoter (1-2kb)	2	32010269	32011642	1374	1	ENSMUSG00000001855	ENSMUST00000130185.1	-1319	227720	NUP214	nucleoporin 214	REST
chr2	32312666	32312687	22	-	0.2783	0.1894	0.15814	-0.50909	-0.74152	Promoter (<=1kb)	2	32310263	32312889	2627	2	ENSMUSG00000026825	ENSMUST00000201440.1	223	13429	DNM1	dynamin 1	REST
chr2	32817168	32817188	21	+	0.19991	0.24697	0.12342	0.27897	-0.61427	Promoter (<=1kb)	2	32787607	32817190	29584	2	ENSMUSG00000026797	ENSMUST00000113222.3	2	20910	STXBP1	syntaxin binding protein 1	REST
chr2	32817571	32817592	22	+	0.14673	0.11773	0.09402	-0.27442	-0.54549	Promoter (<=1kb)	2	32816514	32817596	1083	2	ENSMUSG00000026797	ENSMUST00000192333.1	4	20910	STXBP1	syntaxin binding protein 1	REST
chr2	33886545	33886566	22	+	0.24188	0.12559	0.18762	-0.84398	-0.33397	Promoter (<=1kb)	2	33787168	33886845	99678	2	ENSMUSG00000038740	ENSMUST00000192765.5	279	72543	MVB12B	multivesicular body subunit 12B	REST
chr2	37702914	37702935	22	+	0.31623	0.28166	0.37539	-0.15619	0.23339	Promoter (<=1kb)	2	37647120	37703149	56030	2	ENSMUSG00000026915	ENSMUST00000144206.1	214	20744	STRBP	spermatid perinuclear RNA binding protein	REST
chr2	49620753	49620774	22	-	0.21307	0.30878	0.15175	0.49512	-0.43894	Promoter (1-2kb)	2	49619298	49774778	155481	1	ENSMUSG00000026764	ENSMUST00000028102.13	1476	16574	KIF5C	kinesin family member 5C	REST
chr2	49745152	49745173	22	+	0.17989	0.21126	0.15504	0.20964	-0.19082	Promoter (<=1kb)	2	49744525	49757387	12863	1	ENSMUSG00000026764	ENSMUST00000127245.1	627	16574	KIF5C	kinesin family member 5C	REST
chr2	49745607	49745627	21	+	0.19112	0.18895	0.15131	-0.01486	-0.30037	Promoter (1-2kb)	2	49744525	49757387	12863	1	ENSMUSG00000026764	ENSMUST00000127245.1	1082	16574	KIF5C	kinesin family member 5C	REST
chr2	49745659	49745680	22	+	0.2164	0.24396	0.19408	0.15865	-0.14264	Promoter (1-2kb)	2	49744525	49757387	12863	1	ENSMUSG00000026764	ENSMUST00000127245.1	1134	16574	KIF5C	kinesin family member 5C	REST
chr2	58568861	58568882	22	+	0.20243	0.143665	0.11422	-0.441015	-0.72583	Promoter (1-2kb)	2	58567387	58792971	225585	1	ENSMUSG00000026839	ENSMUST00000071543.11	1474	76654	UPP2	uridine phosphorylase 2	REST
chr2	62046753	62046774	22	-	0.20888	0.11615	0.13069	-0.74645	-0.60077	Promoter (<=1kb)	2	62046645	62326730	280086	1	ENSMUSG00000026904	ENSMUST00000112480.2	129	94229	SLC4A10	solute carrier family 4, sodium bicarbonate cotransporter-like, member 10	REST
chr2	62047957	62047978	22	+	0.41987	0.43986	0.22121	0.06402	-0.86493	Promoter (1-2kb)	2	62046645	62326730	280086	1	ENSMUSG00000026904	ENSMUST00000112480.2	1312	94229	SLC4A10	solute carrier family 4, sodium bicarbonate cotransporter-like, member 10	REST
chr2	62047981	62048001	21	+	0.41987	0.34649	0.22121	-0.26285	-0.86493	Promoter (1-2kb)	2	62046645	62326730	280086	1	ENSMUSG00000026904	ENSMUST00000112480.2	1336	94229	SLC4A10	solute carrier family 4, sodium bicarbonate cotransporter-like, member 10	REST
chr2	69897455	69897476	22	-	0.73704	0.63754	0.53872	-0.20309	-0.43778	Promoter (<=1kb)	2	69897303	69938659	41357	1	ENSMUSG00000044308	ENSMUST00000131553.1	173	68795	UBR3	ubiquitin protein ligase E3 component n-recognin 3	REST
chr2	73911175	73911196	22	+	0.40697	0.39104	0.26857	-0.05477	-0.5641	Promoter (<=1kb)	2	73908731	73911282	2552	2	ENSMUSG00000018770	ENSMUST00000142768.7	86	228033	ATP5G3	ATP synthase, H+ transporting, mitochondrial F0 complex, subunit C3 (subunit 9)	REST
chr2	75704328	75704349	22	-	0.35101	0.20934	0.43663	-0.69232	0.29907	Promoter (<=1kb)	2	75691052	75704489	13438	2	ENSMUSG00000015839	ENSMUST00000152371.1	161	18024	NFE2L2	nuclear factor, erythroid derived 2, like 2	REST
chr2	79255372	79255392	21	+	0.33404	0.30761	0.19989	-0.11171	-0.68543	Promoter (<=1kb)	2	79255426	79257852	2427	1	ENSMUSG00000027009	ENSMUST00000155105.1	-34	16401	ITGA4	integrin alpha 4	REST
chr2	79455875	79455896	22	+	0.17528	0.14176	0.04925	-0.270085	-1.48488	Promoter (<=1kb)	2	79452521	79456751	4231	2	ENSMUSG00000034701	ENSMUST00000041099.4	855	18012	NEUROD1	neurogenic differentiation 1	REST
chr2	82052493	82052514	22	-	0.17505	0.08424	0.0991	-0.89953	-0.70844	Promoter (<=1kb)	2	82053222	82259879	206658	1	ENSMUSG00000070866	ENSMUST00000047527.7	-729	241514	ZFP804A	zinc finger protein 804A	REST
chr2	82054181	82054202	22	-	0.16236	0.17125	0.12287	0.06842	-0.35059	Promoter (<=1kb)	2	82053222	82259879	206658	1	ENSMUSG00000070866	ENSMUST00000047527.7	980	241514	ZFP804A	zinc finger protein 804A	REST
chr2	84888094	84888115	22	-	0.22112	0.15483	0.17892	-0.46224	-0.27669	Promoter (1-2kb)	2	84871924	84886710	14787	2	ENSMUSG00000050896	ENSMUST00000151799.7	-1405	269295	RTN4RL2	reticulon 4 receptor-like 2	REST
chr2	102451727	102451748	22	+	0.25369	0.194515	0.17345	-0.351915	-0.49908	Promoter (<=1kb)	2	102449366	102452499	3134	2	ENSMUSG00000075012	ENSMUST00000099678.4	751	14221	FJX1	four jointed box 1	REST
chr2	102451731	102451752	22	-	0.25369	0.20837	0.17345	-0.26045	-0.49908	Promoter (<=1kb)	2	102449366	102452499	3134	2	ENSMUSG00000075012	ENSMUST00000099678.4	768	14221	FJX1	four jointed box 1	REST
chr2	105669813	105669834	22	+	0.21862	0.0700633	0.20822	-1.39889	-0.0641	Promoter (<=1kb)	2	105536939	105670280	133342	2	ENSMUSG00000086029	ENSMUST00000126948.1	446	402728	PAX6OS1	paired box 6 opposite strand 1	REST
chr2	105676344	105676365	22	+	0.22062	0.21078	0.20178	-0.06006	-0.11728	Promoter (<=1kb)	2	105676129	105697361	21233	1	ENSMUSG00000027168	ENSMUST00000111082.7	215	18508	PAX6	paired box 6	REST
chr2	107290347	107290368	22	-	0.22744	0.24812	0.15696	0.11549	-0.48206	Promoter (<=1kb)	2	107290639	107298502	7864	1	ENSMUSG00000042604	ENSMUST00000037012.2	-292	16492	KCNA4	potassium voltage-gated channel, shaker-related subfamily, member 4	REST
chr2	107290702	107290722	21	-	0.19758	0.15833	0.14781	-0.286	-0.37337	Promoter (<=1kb)	2	107290639	107298502	7864	1	ENSMUSG00000042604	ENSMUST00000037012.2	83	16492	KCNA4	potassium voltage-gated channel, shaker-related subfamily, member 4	REST
chr2	107290754	107290775	22	-	0.18366	0.17698	0.14364	-0.04795	-0.31445	Promoter (<=1kb)	2	107290639	107298502	7864	1	ENSMUSG00000042604	ENSMUST00000037012.2	136	16492	KCNA4	potassium voltage-gated channel, shaker-related subfamily, member 4	REST
chr2	112239737	112239758	22	+	1.13706	1.14259	0.90879	0.00687	-0.31683	Promoter (<=1kb)	2	112239468	112247111	7644	1	ENSMUSG00000027134	ENSMUST00000028554.3	269	99010	LPCAT4	lysophosphatidylcholine acyltransferase 4	REST
chr2	112241775	112241796	22	-	0.14714	0.04525	0.07572	-1.34781	-0.79976	Promoter (<=1kb)	2	112241972	112242761	790	1	ENSMUSG00000027134	ENSMUST00000132314.1	-197	99010	LPCAT4	lysophosphatidylcholine acyltransferase 4	REST
chr2	112492675	112492696	22	-	0.25494	0.2107	0.1293	-0.25241	-0.87788	Promoter (<=1kb)	2	112492964	112634573	141610	1	ENSMUSG00000003604	ENSMUST00000003705.11	-289	74268	AVEN	apoptosis, caspase activation inhibitor	REST
chr2	113826967	113826988	22	+	0.19246	0.2343	0.06102	0.25857	-1.38331	Promoter (1-2kb)	2	113827340	113828762	1423	2	ENSMUSG00000023236	ENSMUST00000139975.1	1774	20394	SCG5	secretogranin V	REST
chr2	114057390	114057410	21	-	0.22031	0.16811	0.13397	-0.35218	-0.63994	Promoter (1-2kb)	2	114056313	114064868	8556	1	ENSMUSG00000092397	ENSMUST00000155185.1	1097	100303644	C130080G10RIK	RIKEN cDNA C130080G10 gene	REST
chr2	114057534	114057555	22	+	0.24806	0.275743	0.232893	0.13564	-0.0857367	Promoter (1-2kb)	2	114056313	114064868	8556	1	ENSMUSG00000092397	ENSMUST00000155185.1	1221	100303644	C130080G10RIK	RIKEN cDNA C130080G10 gene	REST
chr2	118779823	118779844	22	+	0.60599	0.30592	0.46146	-0.94017	-0.37825	Promoter (<=1kb)	2	118779759	118790048	10290	1	ENSMUSG00000040035	ENSMUST00000142072.1	64	214240	DISP2	dispatched RND tramsporter family member 2	REST
chr2	119147680	119147701	22	+	0.21153	0.03083	0.05413	-2.17234	-1.63403	Promoter (<=1kb)	2	119146155	119147445	1291	2	ENSMUSG00000070730	ENSMUST00000130249.1	-235	67809	RMDN3	regulator of microtubule dynamics 3	REST
chr2	119147683	119147703	21	-	0.21153	0.03519	0.05413	-2.05514	-1.63403	Promoter (<=1kb)	2	119146155	119147445	1291	2	ENSMUSG00000070730	ENSMUST00000130249.1	-258	67809	RMDN3	regulator of microtubule dynamics 3	REST
chr2	119237938	119237959	22	-	0.14573	0.33876	0.13123	1.11097	-0.13152	Promoter (<=1kb)	2	119237553	119249527	11975	1	ENSMUSG00000027315	ENSMUST00000110817.2	406	20732	SPINT1	serine protease inhibitor, Kunitz type 1	REST
chr2	119237973	119237994	22	+	0.16121	0.16134	0.13826	0.00103	-0.19458	Promoter (<=1kb)	2	119237553	119249527	11975	1	ENSMUSG00000027315	ENSMUST00000110817.2	420	20732	SPINT1	serine protease inhibitor, Kunitz type 1	REST
chr2	120730336	120730357	22	+	0.1913	0.19367	0.09946	0.01604	-0.81917	Promoter (1-2kb)	2	120729942	120731490	1549	2	ENSMUSG00000027284	ENSMUST00000136725.1	1133	68968	CDAN1	congenital dyserythropoietic anemia, type I (human)	REST
chr2	121806410	121806431	22	-	0.2761	0.35998	0.25055	0.3591	-0.12987	Promoter (<=1kb)	2	121568895	121806872	237978	2	ENSMUSG00000027238	ENSMUST00000145075.7	462	228564	FRMD5	FERM domain containing 5	REST
chr2	122637755	122637776	22	+	0.590687	0.560163	0.748477	-0.07574	0.33218	Promoter (<=1kb)	2	122637850	122641191	3342	1	ENSMUSG00000033213	ENSMUST00000047498.14	-74	433470	AA467197	expressed sequence AA467197	REST
chr2	127248127	127248148	22	-	0.69264	0.47901	0.44588	-0.51351	-0.61248	Promoter (<=1kb)	2	127247973	127257521	9549	1	ENSMUSG00000034850	ENSMUST00000174288.1	175	69470	TMEM127	transmembrane protein 127	REST
chr2	130906718	130906739	22	-	0.51888	0.45546	0.18427	-0.18039	-1.39648	Promoter (<=1kb)	2	130906931	130935932	29002	1	ENSMUSG00000027312	ENSMUST00000156982.1	-213	11990	ATRN	attractin	REST
chr2	131041133	131041154	22	-	0.23662	0.22386	0.14534	-0.07338	-0.63207	Promoter (<=1kb)	2	131039639	131041457	1819	2	ENSMUSG00000027316	ENSMUST00000156509.1	324	14588	GFRA4	glial cell line derived neurotrophic factor family receptor alpha 4	REST
chr2	131041776	131041797	22	-	0.16623	0.17328	0.12012	0.05341	-0.40868	Promoter (<=1kb)	2	131039640	131041511	1872	2	ENSMUSG00000027316	ENSMUST00000136569.1	-286	14588	GFRA4	glial cell line derived neurotrophic factor family receptor alpha 4	REST
chr2	131186879	131186899	21	-	0.98197	0.8052	0.60352	-0.27981	-0.68373	Promoter (<=1kb)	2	131186949	131198495	11547	1	ENSMUSG00000027330	ENSMUST00000028804.14	-70	12531	CDC25B	cell division cycle 25B	REST
chr2	132781794	132781815	22	+	0.40407	0.51624	0.33131	0.33809	-0.27107	Promoter (<=1kb)	2	132781278	132795079	13802	1	ENSMUSG00000027350	ENSMUST00000028826.3	516	12653	CHGB	chromogranin B	REST
chr2	136387583	136387604	22	+	0.25939	0.23265	0.21241	-0.14477	-0.26489	Promoter (<=1kb)	2	136081104	136387938	306835	2	ENSMUSG00000039913	ENSMUST00000035264.8	334	241656	PAK7	p21 (RAC1) activated kinase 7	REST
chr2	136387854	136387875	22	-	0.60074	0.24272	0.16084	-1.23829	-1.7754	Promoter (<=1kb)	2	136081104	136387938	306835	2	ENSMUSG00000039913	ENSMUST00000035264.8	84	241656	PAK7	p21 (RAC1) activated kinase 7	REST
chr2	136714338	136714359	22	+	0.40695	0.50949	0.31876	0.31009	-0.3332	Promoter (<=1kb)	2	136713478	136781351	67874	1	ENSMUSG00000027273	ENSMUST00000110098.3	860	20614	SNAP25	synaptosomal-associated protein 25	REST
chr2	143546167	143546188	22	+	0.49822	0.54364	0.43646	0.12106	-0.18282	Promoter (<=1kb)	2	143546156	143816285	270130	1	ENSMUSG00000027419	ENSMUST00000028905.9	11	18549	PCSK2	proprotein convertase subtilisin/kexin type 2	REST
chr2	144527285	144527306	22	+	0.37866	0.4	0.21091	0.0751	-0.78603	Promoter (<=1kb)	2	144508823	144527364	18542	2	ENSMUSG00000037259	ENSMUST00000124823.7	58	241688	DZANK1	double zinc ribbon and ankyrin repeat domains 1	REST
chr2	152396923	152396944	22	+	0.51015	0.51741	0.48878	0.0196	-0.05928	Promoter (1-2kb)	2	152393614	152398046	4433	2	ENSMUSG00000051817	ENSMUST00000063332.8	1102	20667	SOX12	SRY (sex determining region Y)-box 12	REST
chr2	152399339	152399372	34	-	0.231777	0.25568	0.19505	0.130907	-0.22573	Promoter (1-2kb)	2	152393611	152398063	4453	2	ENSMUSG00000051817	ENSMUST00000182625.1	-1309	20667	SOX12	SRY (sex determining region Y)-box 12	REST
chr2	153225215	153225236	22	+	0.29713	0.24099	0.2068	-0.28041	-0.48241	Promoter (<=1kb)	2	153222370	153225441	3072	2	ENSMUSG00000074671	ENSMUST00000099194.3	205	241732	TSPYL3	TSPY-like 3	REST
chr2	153529884	153529905	22	-	0.51695	0.55838	0.35334	0.1071	-0.52349	Promoter (<=1kb)	2	153407462	153529971	122510	2	ENSMUSG00000061411	ENSMUST00000035346.13	87	329540	NOL4L	nucleolar protein 4-like	REST
chr2	153530639	153530660	22	-	0.1895	0.14713	0.13973	-0.32478	-0.38985	Promoter (<=1kb)	2	153407462	153529971	122510	2	ENSMUSG00000061411	ENSMUST00000035346.13	-689	329540	NOL4L	nucleolar protein 4-like	REST
chr2	153669091	153669112	22	-	0.1751	0.15713	0.09757	-0.13889	-0.72736	Promoter (<=1kb)	2	153669370	153670416	1047	1	ENSMUSG00000027478	ENSMUST00000140811.1	-279	13436	DNMT3B	DNA methyltransferase 3B	REST
chr2	154790764	154790785	22	-	2.26181	1.78315	1.76518	-0.33954	-0.35399	Promoter (<=1kb)	2	154791096	154867245	76150	1	ENSMUSG00000027593	ENSMUST00000109701.9	-332	19383	RALY	hnRNP-associated with lethal yellow	REST
chr2	154792793	154792814	22	+	0.25123	0.1468	0.07431	-0.69912	-1.51721	Promoter (1-2kb)	2	154791715	154857451	65737	1	ENSMUSG00000027593	ENSMUST00000151578.1	1078	19383	RALY	hnRNP-associated with lethal yellow	REST
chr2	156392884	156392905	22	-	0.25867	0.14028	0.15941	-0.79534	-0.63333	Promoter (<=1kb)	2	156392491	156392829	339	2	ENSMUSG00000102869	ENSMUST00000192590.1	-76	347740	2900097C17RIK	RIKEN cDNA 2900097C17 gene	REST
chr2	156992027	156992048	22	+	0.94479	0.84125	0.5291	-0.16366	-0.81237	Promoter (<=1kb)	2	156927345	156992043	64699	2	ENSMUSG00000027634	ENSMUST00000069600.12	0	29812	NDRG3	N-myc downstream regulated gene 3	REST
chr2	157347887	157347908	22	+	0.14765	0.13138	0.07536	-0.14664	-0.80954	Promoter (<=1kb)	2	157329497	157347506	18010	2	ENSMUSG00000027643	ENSMUST00000126630.1	-381	14601	GHRH	growth hormone releasing hormone	REST
chr2	157349402	157349423	22	-	0.25127	0.28982	0.21512	0.19125	-0.20577	Promoter (1-2kb)	2	157329497	157347506	18010	2	ENSMUSG00000027643	ENSMUST00000126630.1	-1917	14601	GHRH	growth hormone releasing hormone	REST
chr2	157737126	157737147	22	+	0.17083	0.16584	0.13809	-0.03809	-0.27047	Promoter (<=1kb)	2	157737401	157891614	154214	1	ENSMUSG00000027649	ENSMUST00000029178.6	-254	66642	CTNNBL1	catenin, beta like 1	REST
chr2	157914818	157914839	22	-	0.17686	0.23389	0.05717	0.36591	-1.34329	Promoter (<=1kb)	2	157914653	157944719	30067	1	ENSMUSG00000037843	ENSMUST00000109523.1	186	277432	VSTM2L	V-set and transmembrane domain containing 2-like	REST
chr2	162660209	162660230	22	+	0.15631	0.06097	0.109223	-1.11607	-0.446213	Promoter (<=1kb)	2	161526357	162661094	1134738	2	ENSMUSG00000053141	ENSMUST00000109442.7	864	19281	PTPRT	protein tyrosine phosphatase, receptor type, T	REST
chr2	163918874	163918895	22	-	0.27115	0.21847	0.203	-0.2872	-0.38368	Promoter (<=1kb)	2	163859751	163918683	58933	2	ENSMUSG00000035226	ENSMUST00000044734.2	-212	241770	RIMS4	regulating synaptic membrane exocytosis 4	REST
chr2	164966914	164966935	22	-	0.17139	0.04701	0.02749	-1.50451	-1.99526	Promoter (1-2kb)	2	164967983	164999731	31749	1	ENSMUSG00000017740	ENSMUST00000099092.7	-1069	57138	SLC12A5	solute carrier family 12, member 5	REST
chr2	164967701	164967722	22	+	0.27888	0.32903	0.17383	0.22331	-0.62298	Promoter (<=1kb)	2	164967983	164999731	31749	1	ENSMUSG00000017740	ENSMUST00000099092.7	-261	57138	SLC12A5	solute carrier family 12, member 5	REST
chr2	164968648	164968669	22	-	0.47837	0.40761	0.3303	-0.22059	-0.50779	Promoter (<=1kb)	2	164968281	164990275	21995	1	ENSMUSG00000017740	ENSMUST00000202136.1	388	57138	SLC12A5	solute carrier family 12, member 5	REST
chr2	164968794	164968815	22	-	0.25991	0.34078	0.14164	0.36536	-0.78959	Promoter (<=1kb)	2	164968281	164990275	21995	1	ENSMUSG00000017740	ENSMUST00000202136.1	534	57138	SLC12A5	solute carrier family 12, member 5	REST
chr2	165276184	165276205	22	+	0.34041	0.22922	0.40881	-0.53099	0.25026	Promoter (1-2kb)	2	165276554	165277841	1288	2	ENSMUSG00000017664	ENSMUST00000125550.1	1636	228875	SLC35C2	solute carrier family 35, member C2	REST
chr2	165276212	165276233	22	+	0.28544	0.2262	0.33961	-0.31028	0.23506	Promoter (1-2kb)	2	165276554	165277841	1288	2	ENSMUSG00000017664	ENSMUST00000125550.1	1608	228875	SLC35C2	solute carrier family 35, member C2	REST
chr2	165654257	165654278	22	+	0.15683	0.10837	0.02746	-0.45995	-1.88243	Promoter (1-2kb)	2	165655298	165771727	116430	1	ENSMUSG00000017897	ENSMUST00000063433.7	-1020	14049	EYA2	EYA transcriptional coactivator and phosphatase 2	REST
chr2	166155548	166155569	22	-	0.15543	0.13192	0.25103	-0.20671	0.62557	Promoter (<=1kb)	2	166073914	166155663	81750	2	ENSMUSG00000006800	ENSMUST00000146497.8	115	72043	SULF2	sulfatase 2	REST
chr2	167190135	167190156	22	+	0.76531	0.32121	0.35044	-1.20096	-1.08261	Promoter (<=1kb)	2	167103412	167190155	86744	2	ENSMUSG00000050556	ENSMUST00000059826.9	0	16500	KCNB1	potassium voltage gated channel, Shab-related subfamily, member 1	REST
chr2	167190373	167190394	22	+	0.26698	0.24928	0.14011	-0.089835	-0.837375	Promoter (<=1kb)	2	167103412	167190155	86744	2	ENSMUSG00000050556	ENSMUST00000059826.9	-218	16500	KCNB1	potassium voltage gated channel, Shab-related subfamily, member 1	REST
chr2	167689767	167689788	22	-	0.35083	0.40825	0.24742	0.20734	-0.47062	Promoter (<=1kb)	2	167643228	167689822	46595	2	ENSMUSG00000090213	ENSMUST00000148262.1	55	407243	TMEM189	transmembrane protein 189	REST
chr2	168741734	168741755	22	-	0.40273	0.51767	0.24764	0.34648	-0.65809	Promoter (<=1kb)	2	168667079	168741800	74722	2	ENSMUSG00000027546	ENSMUST00000140188.7	66	11981	ATP9A	ATPase, class II, type 9A	REST
chr2	174344778	174344799	22	-	0.21499	0.11849	0.10257	-0.75989	-0.93514	Promoter (<=1kb)	2	174344650	174345728	1079	1	ENSMUSG00000027523	ENSMUST00000129534.1	149	14683	GNAS	GNAS (guanine nucleotide binding protein, alpha stimulating) complex locus	REST
chr2	179441754	179441775	22	-	0.15646	0.16233	0.1246	0.04703	-0.28604	Promoter (<=1kb)	2	179442431	179899373	456943	1	ENSMUSG00000000305	ENSMUST00000000314.12	-677	12561	CDH4	cadherin 4	REST
chr2	180025415	180025436	22	-	0.53916	0.28426	0.42623	-0.87647	-0.32503	Promoter (<=1kb)	2	180024987	180035461	10475	1	ENSMUSG00000039108	ENSMUST00000055485.11	449	241846	LSM14B	LSM family member 14B	REST
chr2	180103938	180103959	22	-	0.20637	0.15701	0.13001	-0.35363	-0.5914	Promoter (<=1kb)	2	180100496	180104151	3656	2	ENSMUSG00000039059	ENSMUST00000171736.7	213	99296	HRH3	histamine receptor H3	REST
chr2	181133877	181133898	22	-	0.17121	0.09368	0.06753	-0.74666	-1.1212	Promoter (1-2kb)	2	181080503	181134922	54420	2	ENSMUSG00000016346	ENSMUST00000103049.9	1045	16536	KCNQ2	potassium voltage-gated channel, subfamily Q, member 2	REST
chr2	181240998	181241019	22	+	0.14614	0.12925	0.106587	-0.154	-0.390417	Promoter (<=1kb)	2	181227619	181241963	14345	2	ENSMUSG00000027580	ENSMUST00000121484.1	944	229003	HELZ2	helicase with zinc finger 2, transcriptional coactivator	REST
chr2	181838459	181838479	21	-	0.18295	0.25922	0.03337	0.45895	-1.91344	Promoter (<=1kb)	2	181837913	181857446	19534	1	ENSMUSG00000027589	ENSMUST00000108754.7	566	245867	PCMTD2	protein-L-isoaspartate (D-aspartate) O-methyltransferase domain containing 2	REST
chr3	19309912	19309932	21	+	0.16529	0.10206	0.07941	-0.59943	-0.89372	Promoter (<=1kb)	3	19256792	19310903	54112	2	ENSMUSG00000069094	ENSMUST00000143120.1	971	18583	PDE7A	phosphodiesterase 7A	REST
chr3	19311242	19311263	22	-	0.96694	0.68442	0.59529	-0.48612	-0.68109	Promoter (<=1kb)	3	19256694	19311304	54611	2	ENSMUSG00000069094	ENSMUST00000129060.7	62	18583	PDE7A	phosphodiesterase 7A	REST
chr3	33142792	33142813	22	+	0.21061	0.24196	0.14862	0.18338	-0.4501	Promoter (<=1kb)	3	33131566	33143076	11511	2	ENSMUSG00000027674	ENSMUST00000155264.1	263	58869	PEX5L	peroxisomal biogenesis factor 5-like	REST
chr3	33143363	33143384	22	-	0.82592	0.59263	0.40469	-0.46506	-0.99295	Promoter (<=1kb)	3	32954337	33143247	188911	2	ENSMUSG00000027674	ENSMUST00000108219.2	-137	58869	PEX5L	peroxisomal biogenesis factor 5-like	REST
chr3	36551996	36552017	22	+	0.26845	0.14073	0.33917	-0.84096	0.31567	Promoter (<=1kb)	3	36552606	36563271	10666	1	ENSMUSG00000027714	ENSMUST00000155866.7	-589	50911	EXOSC9	exosome component 9	REST
chr3	40745119	40745140	22	+	1.24583	0.95196	1.30186	-0.38088	0.06245	Promoter (<=1kb)	3	40745382	40781598	36217	1	ENSMUSG00000025757	ENSMUST00000203353.2	-242	18415	HSPA4L	heat shock protein 4 like	REST
chr3	51395774	51395795	22	+	0.229057	0.14605	0.1361	-0.582847	-0.671617	Promoter (<=1kb)	3	51391261	51396488	5228	2	ENSMUSG00000037161	ENSMUST00000145938.1	693	67749	MGARP	mitochondria localized glutamic acid rich protein	REST
chr3	53016980	53017001	22	+	0.462397	0.537863	0.374727	0.209133	-0.28739	Promoter (<=1kb)	3	52995800	53017210	21411	2	ENSMUSG00000027742	ENSMUST00000192788.5	209	67542	COG6	component of oligomeric golgi complex 6	REST
chr3	56183420	56183441	22	+	0.39794	0.27709	0.313	-0.49143	-0.32717	Promoter (<=1kb)	3	55625195	56183701	558507	2	ENSMUSG00000027799	ENSMUST00000029374.7	260	26422	NBEA	neurobeachin	REST
chr3	57574913	57574934	22	-	0.26782	0.24816	0.47292	-0.10182	0.77476	Promoter (<=1kb)	3	57455649	57575828	120180	2	ENSMUSG00000027803	ENSMUST00000029380.13	915	97064	WWTR1	WW domain containing transcription regulator 1	REST
chr3	57847613	57847634	22	-	1.12874	0.96282	0.86808	-0.22491	-0.37104	Promoter (<=1kb)	3	57844661	57847549	2889	2	ENSMUSG00000027805	ENSMUST00000120289.2	-85	18645	PFN2	profilin 2	REST
chr3	57847709	57847730	22	-	0.62386	0.62441	0.41896	0.00123	-0.55194	Promoter (<=1kb)	3	57844661	57847549	2889	2	ENSMUSG00000027805	ENSMUST00000120289.2	-181	18645	PFN2	profilin 2	REST
chr3	80801818	80801839	22	+	0.20781	0.19788	0.15026	-0.0641	-0.41863	Promoter (<=1kb)	3	80688040	80802579	114540	2	ENSMUSG00000033981	ENSMUST00000192463.1	740	14800	GRIA2	glutamate receptor, ionotropic, AMPA2 (alpha 2)	REST
chr3	80802881	80802902	22	+	0.59211	0.60636	0.3025	0.03316	-0.92304	Promoter (<=1kb)	3	80687795	80802835	115041	2	ENSMUSG00000033981	ENSMUST00000107745.7	-46	14800	GRIA2	glutamate receptor, ionotropic, AMPA2 (alpha 2)	REST
chr3	86224493	86224514	22	-	0.56568	0.34127	0.35621	-0.69598	-0.63763	Promoter (<=1kb)	3	86224680	86782689	558010	1	ENSMUSG00000028080	ENSMUST00000107635.6	-187	80877	LRBA	LPS-responsive beige-like anchor	REST
chr3	88143419	88143440	22	+	0.33552	0.24728	0.22213	-0.41066	-0.55285	Promoter (<=1kb)	3	88142574	88156003	13430	1	ENSMUSG00000001419	ENSMUST00000140927.1	845	17261	MEF2D	myocyte enhancer factor 2D	REST
chr3	88163863	88163883	21	-	0.14825	0.06912	0.10469	-0.91158	-0.43021	Promoter (<=1kb)	3	88162960	88168785	5826	1	ENSMUSG00000001419	ENSMUST00000139153.1	923	17261	MEF2D	myocyte enhancer factor 2D	REST
chr3	88511932	88511952	21	+	0.15787	0.05929	0.24853	-1.15872	0.59238	Promoter (1-2kb)	3	88502753	88509956	7204	2	ENSMUSG00000028063	ENSMUST00000149068.1	-1976	16905	LMNA	lamin A	REST
chr3	89159337	89159358	22	+	0.28666	0.13141	0.35851	-1.01487	0.30308	Promoter (<=1kb)	3	89151481	89159980	8500	2	ENSMUSG00000028051	ENSMUST00000133368.1	622	15168	HCN3	hyperpolarization-activated, cyclic nucleotide-gated K+ 3	REST
chr3	89418216	89418237	22	-	0.50382	0.35607	0.54469	-0.47733	0.10825	Promoter (<=1kb)	3	89415844	89418219	2376	2	ENSMUSG00000028044	ENSMUST00000183484.1	0	54124	CKS1B	CDC28 protein kinase 1b	REST
chr3	90220250	90220271	22	-	0.16879	0.12963	0.11384	-0.33401	-0.49413	Promoter (<=1kb)	3	90220787	90225969	5183	1	ENSMUSG00000027935	ENSMUST00000065418.6	-537	68328	RAB13	RAB13, member RAS oncogene family	REST
chr3	93521075	93521096	22	+	0.14795	0.15485	0.14595	0.05785	-0.01721	Promoter (<=1kb)	3	93520488	93526287	5800	1	ENSMUSG00000027907	ENSMUST00000029515.4	587	20195	S100A11	S100 calcium binding protein A11	REST
chr3	94582054	94582075	22	+	0.2988	0.19222	0.20048	-0.58553	-0.53062	Promoter (<=1kb)	3	94499313	94582549	83237	2	ENSMUSG00000028136	ENSMUST00000107283.7	474	76742	SNX27	sorting nexin family member 27	REST
chr3	98340018	98340039	22	+	0.246665	0.21705	0.4518	-0.16937	0.81715	Promoter (<=1kb)	3	98313170	98339990	26821	2	ENSMUSG00000053398	ENSMUST00000065793.11	-28	236539	PHGDH	3-phosphoglycerate dehydrogenase	REST
chr3	103279985	103280006	22	-	0.68419	0.78364	0.50406	0.19041	-0.42575	Promoter (<=1kb)	3	103279879	103355562	75684	1	ENSMUSG00000033014	ENSMUST00000106860.5	127	94093	TRIM33	tripartite motif-containing 33	REST
chr3	121968198	121968219	22	+	0.17777	0.09077	0.12682	-0.83234	-0.42804	Promoter (<=1kb)	3	121967829	122009914	42086	1	ENSMUSG00000039831	ENSMUST00000197155.4	369	214137	ARHGAP29	Rho GTPase activating protein 29	REST
chr3	129533287	129533308	22	-	0.17399	0.18542	0.15254	0.08231	-0.16842	Promoter (<=1kb)	3	129532727	129633437	100711	1	ENSMUSG00000041220	ENSMUST00000197235.4	581	170439	ELOVL6	ELOVL family member 6, elongation of long chain fatty acids (yeast)	REST
chr3	129534131	129534152	22	-	0.24043	0.20518	0.17035	-0.20922	-0.45084	Promoter (1-2kb)	3	129532727	129633437	100711	1	ENSMUSG00000041220	ENSMUST00000197235.4	1425	170439	ELOVL6	ELOVL family member 6, elongation of long chain fatty acids (yeast)	REST
chr3	129552505	129552526	22	+	0.19343	0.06825	0.0664233	-1.26754	-1.29748	Promoter (<=1kb)	3	129552380	129628319	75940	1	ENSMUSG00000041220	ENSMUST00000198369.1	125	170439	ELOVL6	ELOVL family member 6, elongation of long chain fatty acids (yeast)	REST
chr3	133340315	133340335	21	-	0.18541	0.03853	0.08548	-1.79923	-0.95698	Promoter (1-2kb)	3	133339109	133378082	38974	1	ENSMUSG00000028013	ENSMUST00000125858.4	1226	74776	PPA2	pyrophosphatase (inorganic) 2	REST
chr3	138442728	138442749	22	+	1.61533	1.1931	1.21261	-0.43067	-0.40767	Promoter (<=1kb)	3	138443093	138455499	12407	1	ENSMUSG00000028138	ENSMUST00000005964.6	-344	11532	ADH5	alcohol dehydrogenase 5 (class III), chi polypeptide	REST
chr3	138443121	138443141	21	-	1.84305	1.45659	1.23561	-0.33526	-0.56902	Promoter (<=1kb)	3	138443112	138446836	3725	1	ENSMUSG00000028138	ENSMUST00000197643.1	29	11532	ADH5	alcohol dehydrogenase 5 (class III), chi polypeptide	REST
chr3	138742460	138742481	22	-	0.51058	0.58369	0.29711	0.18601	-0.74133	Promoter (<=1kb)	3	138742505	138896861	154357	1	ENSMUSG00000028152	ENSMUST00000127772.1	-45	56224	TSPAN5	tetraspanin 5	REST
chr3	145576034	145576055	22	+	0.360753	0.272153	0.43146	-0.381757	0.24547	Promoter (<=1kb)	3	145576205	145604113	27909	1	ENSMUSG00000074182	ENSMUST00000199033.4	-150	229937	ZNHIT6	zinc finger, HIT type 6	REST
chr3	152397176	152397197	22	+	0.23123	0.19914	0.25164	-0.19658	0.11239	Promoter (<=1kb)	3	152396694	152462826	66133	1	ENSMUSG00000039068	ENSMUST00000106101.1	482	108946	ZZZ3	zinc finger, ZZ domain containing 3	REST
chr3	152981370	152981391	22	+	0.18073	0.20856	0.13325	0.18672	-0.38784	Promoter (<=1kb)	3	152975374	152982052	6679	2	ENSMUSG00000039037	ENSMUST00000161757.1	661	26938	ST6GALNAC5	ST6 (alpha-N-acetyl-neuraminyl-2,3-beta-galactosyl-1,3)-N-acetylgalactosaminide alpha-2,6-sialyltransferase 5	REST
chr3	157565630	157565651	22	-	0.16683	0.03312	0.18556	-1.80115	0.13735	Promoter (1-2kb)	3	157566892	157645888	78997	1	ENSMUSG00000040016	ENSMUST00000041175.12	-1262	19218	PTGER3	prostaglandin E receptor 3 (subtype EP3)	REST
chr3	157567367	157567388	22	-	0.16268	0.12158	0.12013	-0.36613	-0.38091	Promoter (<=1kb)	3	157566900	157607595	40696	1	ENSMUSG00000040016	ENSMUST00000196682.1	488	19218	PTGER3	prostaglandin E receptor 3 (subtype EP3)	REST
chr3	157567396	157567417	22	+	0.18078	0.12413	0.15385	-0.47631	-0.20701	Promoter (<=1kb)	3	157566900	157644756	77857	1	ENSMUSG00000040016	ENSMUST00000173533.1	496	19218	PTGER3	prostaglandin E receptor 3 (subtype EP3)	REST
chr4	9269248	9269269	22	+	0.19913	0.1632	0.09991	-0.25748	-0.86611	Promoter (<=1kb)	4	9269293	9282272	12980	1	ENSMUSG00000041216	ENSMUST00000147285.1	-24	74438	CLVS1	clavesin 1	REST
chr4	13742901	13742922	22	+	0.40988	0.38605	0.21661	-0.08214	-0.85954	Promoter (<=1kb)	4	13743436	13893649	150214	1	ENSMUSG00000006586	ENSMUST00000006761.9	-514	12395	RUNX1T1	RUNX1 translocation partner 1	REST
chr4	21766668	21766689	22	-	0.16567	0.20955	0.14266	0.30505	-0.19013	Promoter (<=1kb)	4	21767156	21782476	15321	1	ENSMUSG00000040455	ENSMUST00000156589.8	-488	77593	USP45	ubiquitin specific petidase 45	REST
chr4	24898240	24898261	22	-	0.35644	0.27569	0.32486	-0.34762	-0.12617	Promoter (<=1kb)	4	24898176	24903485	5310	1	ENSMUSG00000028261	ENSMUST00000151249.1	85	68493	NDUFAF4	NADH:ubiquinone oxidoreductase complex assembly factor 4	REST
chr4	33209707	33209728	22	-	0.26572	0.26062	0.17722	-0.02592	-0.53324	Promoter (<=1kb)	4	33209263	33231293	22031	1	ENSMUSG00000054679	ENSMUST00000108159.1	465	272009	SRSF12	serine/arginine-rich splicing factor 12	REST
chr4	33310491	33310512	22	-	0.32688	0.22353	0.42448	-0.50913	0.35706	Promoter (<=1kb)	4	33310328	33500914	190587	1	ENSMUSG00000028274	ENSMUST00000029942.7	184	24018	RNGTT	RNA guanylyltransferase and 5'-phosphatase	REST
chr4	34686930	34686950	21	-	0.29027	0.29471	0.2102	0.02045	-0.42953	Promoter (<=1kb)	4	34674979	34687255	12277	2	ENSMUSG00000028293	ENSMUST00000124456.1	325	24060	SLC35A1	solute carrier family 35 (CMP-sialic acid transporter), member 1	REST
chr4	42950619	42950640	22	+	0.21321	0.19974	0.31293	-0.08557	0.51232	Promoter (<=1kb)	4	42950440	42953302	2863	1	ENSMUSG00000036052	ENSMUST00000153807.1	179	56323	DNAJB5	DnaJ heat shock protein family (Hsp40) member B5	REST
chr4	56990064	56990085	22	-	0.2232	0.19828	0.17931	-0.1555	-0.28623	Promoter (<=1kb)	4	56960136	56990136	30001	2	ENSMUSG00000045589	ENSMUST00000128276.1	72	230235	FRRS1L	ferric-chelate reductase 1 like	REST
chr4	56990169	56990190	22	-	0.2768	0.1846	0.15632	-0.53518	-0.74902	Promoter (<=1kb)	4	56960136	56990136	30001	2	ENSMUSG00000045589	ENSMUST00000128276.1	-54	230235	FRRS1L	ferric-chelate reductase 1 like	REST
chr4	58943598	58943619	22	-	0.47676	0.40348	0.28442	-0.22991	-0.70523	Promoter (<=1kb)	4	58943628	58958355	14728	1	ENSMUSG00000038630	ENSMUST00000107554.1	-30	100041581	ZKSCAN16	zinc finger with KRAB and SCAN domains 16	REST
chr4	59003171	59003192	22	+	0.94607	0.72395	0.90717	-0.37662	-0.05925	Promoter (<=1kb)	4	59003172	59025573	22402	1	ENSMUSG00000070972	ENSMUST00000095070.3	0	72429	DNAJC25	DnaJ heat shock protein family (Hsp40) member C25	REST
chr4	59189591	59189612	22	-	0.65609	0.42134	0.64065	-0.61455	-0.03329	Promoter (<=1kb)	4	59189558	59212203	22646	1	ENSMUSG00000028381	ENSMUST00000133996.1	54	22234	UGCG	UDP-glucose ceramide glucosyltransferase	REST
chr4	63119486	63119507	22	+	0.14845	0.118243	0.04274	-0.290183	-1.41502	Promoter (<=1kb)	4	63120400	63121428	1029	1	ENSMUSG00000028358	ENSMUST00000151324.1	-893	72701	ZFP618	zinc finger protein 618	REST
chr4	78212173	78212194	22	+	0.20886	0.21516	0.10797	0.0390633	-0.835257	Promoter (<=1kb)	4	77351290	78211961	860672	2	ENSMUSG00000028399	ENSMUST00000140422.7	-212	19266	PTPRD	protein tyrosine phosphatase, receptor type, D	REST
chr4	83486036	83486057	22	+	0.57903	0.56114	0.39684	-0.04369	-0.52241	Promoter (<=1kb)	4	83476298	83486178	9881	2	ENSMUSG00000028484	ENSMUST00000130626.1	121	101739	PSIP1	PC4 and SFRS1 interacting protein 1	REST
chr4	83486071	83486092	22	+	0.44804	0.47264	0.37839	0.0738	-0.23208	Promoter (<=1kb)	4	83476298	83486178	9881	2	ENSMUSG00000028484	ENSMUST00000130626.1	86	101739	PSIP1	PC4 and SFRS1 interacting protein 1	REST
chr4	83486836	83486857	22	-	0.36704	0.2233	0.22832	-0.66824	-0.63885	Promoter (<=1kb)	4	83455680	83486459	30780	2	ENSMUSG00000028484	ENSMUST00000030207.14	-398	101739	PSIP1	PC4 and SFRS1 interacting protein 1	REST
chr4	91371138	91371159	22	+	0.19727	0.16071	0.122447	-0.26489	-0.606687	Promoter (<=1kb)	4	91308771	91371956	63186	2	ENSMUSG00000008489	ENSMUST00000176362.1	797	15569	ELAVL2	ELAV like RNA binding protein 1	REST
chr4	95967300	95967321	22	+	1.36747	1.40635	0.790625	0.039975	-0.775035	Promoter (<=1kb)	4	95967363	96015480	48118	1	ENSMUSG00000028572	ENSMUST00000125627.7	-42	77963	HOOK1	hook microtubule tethering protein 1	REST
chr4	95967513	95967534	22	-	0.38384	0.46532	0.33472	0.26474	-0.18676	Promoter (<=1kb)	4	95959715	95967655	7941	2	ENSMUSG00000044125	ENSMUST00000137239.1	142	319247	9530080O11RIK	RIKEN cDNA 9530080O11 gene	REST
chr4	99829591	99829611	21	-	0.214	0.30605	0.10411	0.47739	-0.91115	Promoter (<=1kb)	4	99829500	99831580	2081	1	ENSMUSG00000073791	ENSMUST00000106994.1	111	230500	EFCAB7	EF-hand calcium binding domain 7	REST
chr4	99829685	99829706	22	+	0.23593	0.22817	0.129937	-0.0443	-0.76867	Promoter (<=1kb)	4	99829500	99831580	2081	1	ENSMUSG00000073791	ENSMUST00000106994.1	185	230500	EFCAB7	EF-hand calcium binding domain 7	REST
chr4	101496695	101496716	22	-	0.25556	0.28785	0.21033	0.15948	-0.25796	Promoter (<=1kb)	4	101496648	101642799	146152	1	ENSMUSG00000028528	ENSMUST00000106930.7	68	72685	DNAJC6	DnaJ heat shock protein family (Hsp40) member C6	REST
chr4	101550433	101550454	22	-	0.27241	0.24664	0.15737	-0.13277	-0.71904	Promoter (<=1kb)	4	101550480	101642799	92320	1	ENSMUSG00000028528	ENSMUST00000094953.10	-47	72685	DNAJC6	DnaJ heat shock protein family (Hsp40) member C6	REST
chr4	101550794	101550815	22	-	0.36687	0.23895	0.23145	-0.57791	-0.6202	Promoter (<=1kb)	4	101550594	101642782	92189	1	ENSMUSG00000028528	ENSMUST00000106933.1	221	72685	DNAJC6	DnaJ heat shock protein family (Hsp40) member C6	REST
chr4	101551037	101551058	22	-	0.32436	0.28587	0.09395	-0.17064	-1.58972	Promoter (<=1kb)	4	101550594	101642782	92189	1	ENSMUSG00000028528	ENSMUST00000106933.1	464	72685	DNAJC6	DnaJ heat shock protein family (Hsp40) member C6	REST
chr4	102087957	102087978	22	-	0.21528	0.28972	0.1376	0.39558	-0.57604	Promoter (<=1kb)	4	102087741	102557597	469857	1	ENSMUSG00000028525	ENSMUST00000173119.7	237	18578	PDE4B	phosphodiesterase 4B, cAMP specific	REST
chr4	108118275	108118296	22	+	0.36537	0.34199	0.24312	-0.09013	-0.54933	Promoter (<=1kb)	4	108091004	108118395	27392	2	ENSMUSG00000028603	ENSMUST00000123792.7	99	20280	SCP2	sterol carrier protein 2, liver	REST
chr4	108620580	108620601	22	-	0.16105	0.13546	0.20241	-0.21895	0.29582	Promoter (<=1kb)	4	108619940	108634123	14184	1	ENSMUSG00000028582	ENSMUST00000030320.12	661	319965	CC2D1B	coiled-coil and C2 domain containing 1B	REST
chr4	109156618	109156639	22	+	0.18623	0.0894	0.10735	-0.91041	-0.69249	Promoter (<=1kb)	4	109062087	109156610	94524	2	ENSMUSG00000028559	ENSMUST00000161363.1	-8	100273	OSBPL9	oxysterol binding protein-like 9	REST
chr4	109419492	109419513	22	+	0.18618	0.07615	0.05662	-1.09507	-1.42003	Promoter (1-2kb)	4	109420942	109426365	5424	1	ENSMUSG00000028555	ENSMUST00000139237.2	-1429	230603	TTC39A	tetratricopeptide repeat domain 39A	REST
chr4	123183599	123183620	22	+	0.33818	0.36342	0.20178	0.09806	-0.68986	Promoter (<=1kb)	4	123183516	123184151	636	1	ENSMUSG00000046093	ENSMUST00000136619.1	83	170638	HPCAL4	hippocalcin-like 4	REST
chr4	124850069	124850090	22	+	0.35146	0.25319	0.18417	-0.44234	-0.86125	Promoter (<=1kb)	4	124849080	124850330	1251	2	ENSMUSG00000078570	ENSMUST00000184704.1	240	68920	1110065P20RIK	RIKEN cDNA 1110065P20 gene	REST
chr4	124851630	124851651	22	+	0.19374	0.09025	0.14003	-0.95074	-0.415973	Promoter (<=1kb)	4	124851895	124854718	2824	1	ENSMUSG00000028889	ENSMUST00000173434.1	-244	230734	YRDC	yrdC domain containing (E.coli)	REST
chr4	124861759	124861780	22	-	0.21639	0.15053	0.07474	-0.46953	-1.31288	Promoter (<=1kb)	4	124855239	124862171	6933	2	ENSMUSG00000042763	ENSMUST00000064444.7	412	215090	MANEAL	mannosidase, endo-alpha-like	REST
chr4	125085226	125085247	22	-	0.42989	0.30361	0.59528	-0.47446	0.45108	Promoter (<=1kb)	4	125085261	125109452	24192	1	ENSMUSG00000028863	ENSMUST00000106171.8	-35	70088	MEAF6	MYST/Esa1-associated factor 6	REST
chr4	126735740	126735761	22	-	0.26083	0.22168	0.16575	-0.21603	-0.59453	Promoter (<=1kb)	4	126716006	126736240	20235	2	ENSMUSG00000042477	ENSMUST00000048194.7	500	332937	TFAP2E	transcription factor AP-2, epsilon	REST
chr4	127168848	127168869	22	-	0.28341	0.24903	0.22305	-0.17308	-0.31921	Promoter (<=1kb)	4	127169204	127237022	67819	1	ENSMUSG00000042388	ENSMUST00000046659.13	-356	242667	DLGAP3	DLG associated protein 3	REST
chr4	134287388	134287409	22	-	1.98791	1.5533	1.59651	-0.35176	-0.31269	Promoter (<=1kb)	4	134275003	134287253	12251	2	ENSMUSG00000050890	ENSMUST00000105876.8	-156	230809	PDIK1L	PDLIM1 interacting kinase 1 like	REST
chr4	134701837	134701858	22	+	0.1594	0.144375	0.08903	-0.125695	-0.7149	Promoter (1-2kb)	4	134567889	134703767	135879	2	ENSMUSG00000037306	ENSMUST00000176606.1	1909	230815	MAN1C1	mannosidase, alpha, class 1C, member 1	REST
chr4	135453762	135453783	22	+	0.20775	0.0913	0.06382	-1.02765	-1.43385	Promoter (1-2kb)	4	135452177	135455063	2887	2	ENSMUSG00000028803	ENSMUST00000183397.1	1280	74552	NIPAL3	NIPA-like domain containing 3	REST
chr4	135949805	135949826	22	-	0.16271	0.16712	0.15724	0.03428	-0.04368	Promoter (1-2kb)	4	135948530	135958749	10220	1	ENSMUSG00000028672	ENSMUST00000151879.1	1296	15356	HMGCL	3-hydroxy-3-methylglutaryl-Coenzyme A lyase	REST
chr4	136956932	136956953	22	+	0.56331	0.493777	0.36184	-0.18486	-0.6104	Promoter (<=1kb)	4	136929419	136956816	27398	2	ENSMUSG00000028661	ENSMUST00000030420.8	-116	13842	EPHA8	Eph receptor A8	REST
chr4	136957231	136957252	22	-	0.28566	0.13373	0.07735	-0.98833	-1.64376	Promoter (<=1kb)	4	136929419	136956816	27398	2	ENSMUSG00000028661	ENSMUST00000030420.8	-436	13842	EPHA8	Eph receptor A8	REST
chr4	137707220	137707240	21	+	0.17266	0.11061	0.08432	-0.55836	-0.8807	Promoter (<=1kb)	4	137707522	137729861	22340	1	ENSMUSG00000041351	ENSMUST00000097837.10	-282	110351	RAP1GAP	Rap1 GTPase-activating protein	REST
chr4	138250338	138250359	22	+	1.45891	0.86146	0.66941	-0.746083	-1.1003	Promoter (<=1kb)	4	138250403	138261332	10930	1	ENSMUSG00000045349	ENSMUST00000105824.7	-44	230863	SH2D5	SH2 domain containing 5	REST
chr4	140245931	140245952	22	-	0.15084	0.16632	0.08203	0.12466	-0.73976	Promoter (<=1kb)	4	140026846	140246784	219939	2	ENSMUSG00000040972	ENSMUST00000039331.8	853	230868	IGSF21	immunoglobulin superfamily, member 21	REST
chr4	140248638	140248659	22	-	0.1454	0.1195	0.0836	-0.24459	-0.67138	Promoter (1-2kb)	4	140026846	140246784	219939	2	ENSMUSG00000040972	ENSMUST00000039331.8	-1875	230868	IGSF21	immunoglobulin superfamily, member 21	REST
chr4	141010660	141010681	22	-	0.22828	0.24003	0.163	0.06653	-0.4387	Promoter (<=1kb)	4	141010644	141015984	5341	1	ENSMUSG00000060572	ENSMUST00000071977.8	37	17150	MFAP2	microfibrillar-associated protein 2	REST
chr4	141053022	141053042	21	-	0.20972	0.16867	0.09699	-0.28308	-0.96935	Promoter (<=1kb)	4	141016640	141053661	37022	2	ENSMUSG00000040860	ENSMUST00000040222.13	639	230872	CROCC	ciliary rootlet coiled-coil, rootletin	REST
chr4	141054539	141054560	22	-	0.14656	0.11281	0.06627	-0.32517	-0.9436	Promoter (<=1kb)	4	141016637	141053722	37086	2	ENSMUSG00000040860	ENSMUST00000102491.9	-838	230872	CROCC	ciliary rootlet coiled-coil, rootletin	REST
chr4	149587452	149587473	22	-	0.19537	0.18553	0.18393	-0.06725	-0.07849	Promoter (<=1kb)	4	149587248	149627325	40078	1	ENSMUSG00000039953	ENSMUST00000137232.1	225	65945	CLSTN1	calsyntenin 1	REST
chr4	150087791	150087812	22	-	0.45806	0.50472	0.4492	0.13417	-0.02695	Promoter (<=1kb)	4	150087365	150105927	18563	1	ENSMUSG00000047875	ENSMUST00000094451.3	447	269604	GPR157	G protein-coupled receptor 157	REST
chr4	151128676	151128697	22	+	0.40311	0.31904	0.20389	-0.319	-0.91616	Promoter (<=1kb)	4	151059814	151129495	69682	2	ENSMUSG00000014592	ENSMUST00000105668.7	798	100072	CAMTA1	calmodulin binding transcription activator 1	REST
chr4	151128907	151128928	22	-	0.36815	0.39033	0.19544	0.08003	-0.84728	Promoter (<=1kb)	4	151059814	151129495	69682	2	ENSMUSG00000014592	ENSMUST00000105668.7	588	100072	CAMTA1	calmodulin binding transcription activator 1	REST
chr4	152297979	152298000	22	+	0.25222	0.17597	0.20245	-0.47273	-0.29048	Promoter (<=1kb)	4	152297656	152300754	3099	1	ENSMUSG00000039662	ENSMUST00000125617.1	323	57295	ICMT	isoprenylcysteine carboxyl methyltransferase	REST
chr4	152456521	152456542	22	-	0.19169	0.13911	0.10767	-0.41039	-0.72646	Promoter (1-2kb)	4	152401938	152455043	53106	2	ENSMUSG00000028931	ENSMUST00000161236.7	-1499	16498	KCNAB2	potassium voltage-gated channel, shaker-related subfamily, beta member 2	REST
chr4	152457006	152457027	22	-	0.18461	0.13179	0.10505	-0.42912	-0.7073	Promoter (1-2kb)	4	152401938	152455043	53106	2	ENSMUSG00000028931	ENSMUST00000161236.7	-1984	16498	KCNAB2	potassium voltage-gated channel, shaker-related subfamily, beta member 2	REST
chr4	154855993	154856014	22	-	0.4232	0.49003	0.21246	0.20233	-0.92895	Promoter (<=1kb)	4	154856200	154867127	10928	1	ENSMUSG00000046637	ENSMUST00000050220.3	-207	242800	TTC34	tetratricopeptide repeat domain 34	REST
chr4	154856356	154856377	22	-	0.87783	0.7909	0.45452	-0.1468	-0.91899	Promoter (<=1kb)	4	154856200	154867127	10928	1	ENSMUSG00000046637	ENSMUST00000050220.3	177	242800	TTC34	tetratricopeptide repeat domain 34	REST
chr4	154856655	154856676	22	+	0.17655	0.20209	0.10092	0.17567	-0.698425	Promoter (<=1kb)	4	154856200	154867127	10928	1	ENSMUSG00000046637	ENSMUST00000050220.3	455	242800	TTC34	tetratricopeptide repeat domain 34	REST
chr4	155006884	155006905	22	-	0.14787	0.10694	0.07053	-0.4013	-0.88586	Promoter (<=1kb)	4	154983367	155007007	23641	2	ENSMUSG00000029055	ENSMUST00000175982.7	123	269615	PLCH2	phospholipase C, eta 2	REST
chr4	155361695	155361716	22	-	0.27748	0.25645	0.20625	-0.10552	-0.39383	Promoter (<=1kb)	4	155261721	155361361	99641	2	ENSMUSG00000029053	ENSMUST00000030922.14	-355	18762	PRKCZ	protein kinase C, zeta	REST
chr4	155522207	155522228	22	-	0.29004	0.10685	0.16666	-1.28473	-0.72993	Promoter (<=1kb)	4	155522462	155555136	32675	1	ENSMUSG00000029064	ENSMUST00000177094.7	-255	14688	GNB1	guanine nucleotide binding protein (G protein), beta 1	REST
chr5	9114249	9114270	22	+	0.179565	0.15763	0.06881	-0.166845	-1.1617	Promoter (1-2kb)	5	9113248	9118983	5736	1	ENSMUSG00000079659	ENSMUST00000198935.1	1001	652925	TMEM243	transmembrane protein 243, mitochondrial	REST
chr5	14515026	14515047	22	-	0.46488	0.37793	0.35824	-0.28467	-0.35775	Promoter (<=1kb)	5	14514993	14860184	345192	1	ENSMUSG00000061601	ENSMUST00000182426.2	54	26875	PCLO	piccolo (presynaptic cytomatrix protein)	REST
chr5	19226942	19226963	22	+	0.6502	0.57556	0.46461	-0.17016	-0.4672	Promoter (<=1kb)	5	19227036	20702919	1475884	1	ENSMUSG00000040003	ENSMUST00000197354.4	-73	50791	MAGI2	membrane associated guanylate kinase, WW and PDZ domain containing 2	REST
chr5	22344236	22344257	22	+	0.14665	0.10801	0.10397	-0.37878	-0.42479	Promoter (<=1kb)	5	21885250	22344690	459441	2	ENSMUSG00000042453	ENSMUST00000062372.13	433	19699	RELN	reelin	REST
chr5	22745672	22745693	22	+	0.19526	0.142493	0.0569667	-0.40629	-1.49818	Promoter (<=1kb)	5	22746059	23275597	529539	1	ENSMUSG00000106379	ENSMUST00000197992.1	-366	269629	LHFPL3	lipoma HMGIC fusion partner-like 3	REST
chr5	24351463	24351484	22	+	0.38873	0.267377	0.27573	-0.50719	-0.46594	Promoter (<=1kb)	5	24319589	24351604	32016	2	ENSMUSG00000038319	ENSMUST00000036092.9	120	16511	KCNH2	potassium voltage-gated channel, subfamily H (eag-related), member 2	REST
chr5	24474889	24474910	22	+	0.21236	0.11347	0.23193	-0.796707	0.116337	Promoter (<=1kb)	5	24474214	24483184	8971	1	ENSMUSG00000023353	ENSMUST00000199856.1	675	213990	AGAP3	ArfGAP with GTPase domain, ankyrin repeat and PH domain 3	REST
chr5	24907408	24907429	22	+	0.16177	0.106747	0.04975	-0.518457	-1.37314	Promoter (1-2kb)	5	24906231	24908450	2220	2	ENSMUSG00000028944	ENSMUST00000148531.1	1021	108099	PRKAG2	protein kinase, AMP-activated, gamma 2 non-catalytic subunit	REST
chr5	25759883	25759904	22	+	1.05309	1.1818	0.84522	0.16333	-0.31041	Promoter (<=1kb)	5	25759997	25850688	90692	1	ENSMUSG00000056367	ENSMUST00000128727.7	-93	242894	ACTR3B	ARP3 actin-related protein 3B	REST
chr5	27049116	27049137	22	-	0.16063	0.11917	0.06732	-0.37456	-1.04282	Promoter (<=1kb)	5	27049199	27727501	678303	1	ENSMUSG00000061576	ENSMUST00000122171.7	-83	13483	DPP6	dipeptidylpeptidase 6	REST
chr5	29570122	29570143	22	-	0.19686	0.11861	0.2376	-0.64316	0.24765	Promoter (<=1kb)	5	29569486	29600187	30702	1	ENSMUSG00000039000	ENSMUST00000197193.1	657	100763	UBE3C	ubiquitin protein ligase E3C	REST
chr5	30712423	30712444	22	-	0.24248	0.12284	0.07565	-0.87465	-1.44981	Promoter (<=1kb)	5	30711901	30748014	36114	1	ENSMUSG00000029168	ENSMUST00000101442.3	543	65254	DPYSL5	dihydropyrimidinase-like 5	REST
chr5	31054835	31054856	22	+	1.30571	1.06363	1.21868	-0.29073	-0.09791	Promoter (<=1kb)	5	31054811	31067763	12953	1	ENSMUSG00000013629	ENSMUST00000201838.3	24	69719	CAD	carbamoyl-phosphate synthetase 2, aspartate transcarbamylase, and dihydroorotase	REST
chr5	31526792	31526813	22	+	0.52272	0.48776	0.46128	-0.09594	-0.1731	Promoter (<=1kb)	5	31514564	31526773	12210	2	ENSMUSG00000053134	ENSMUST00000065388.10	-19	72195	SUPT7L	SPT7-like, STAGA complex gamma subunit	REST
chr5	33271336	33271357	22	-	0.16639	0.11786	0.13459	-0.43326	-0.26879	Promoter (1-2kb)	5	33259301	33269636	10336	2	ENSMUSG00000037373	ENSMUST00000202820.3	-1721	13016	CTBP1	C-terminal binding protein 1	REST
chr5	33275199	33275220	22	+	1.0832	0.85145	1.04356	-0.33997	-0.05276	Promoter (<=1kb)	5	33247723	33274994	27272	2	ENSMUSG00000037373	ENSMUST00000079746.9	-205	13016	CTBP1	C-terminal binding protein 1	REST
chr5	34287925	34287946	22	-	0.27343	0.18987	0.18417	-0.48218	-0.52177	Promoter (<=1kb)	5	34194893	34288326	93434	2	ENSMUSG00000037224	ENSMUST00000094868.9	401	231125	ZFYVE28	zinc finger, FYVE domain containing 28	REST
chr5	34370665	34370686	22	-	0.25415	0.24609	0.21608	-0.04294	-0.21511	Promoter (<=1kb)	5	34369933	34486456	116524	1	ENSMUSG00000037210	ENSMUST00000180376.7	753	231128	FAM193A	family with sequence homology 193, member A	REST
chr5	36988818	36988839	22	+	0.58508	0.56718	0.60302	-0.04327	0.04211	Promoter (<=1kb)	5	36966107	36988933	22827	2	ENSMUSG00000039474	ENSMUST00000166339.7	94	22393	WFS1	wolframin ER transmembrane glycoprotein	REST
chr5	37051207	37051228	22	-	0.16323	0.16627	0.06659	0.02365	-1.07538	Promoter (<=1kb)	5	37050916	37087242	36327	1	ENSMUSG00000063646	ENSMUST00000152445.1	312	76071	JAKMIP1	janus kinase and microtubule interacting protein 1	REST
chr5	37243569	37243590	22	-	0.17562	0.06992	0.4373	-1.11541	1.22219	Promoter (<=1kb)	5	37242734	37278163	35430	1	ENSMUSG00000029121	ENSMUST00000201834.3	856	12933	CRMP1	collapsin response mediator protein 1	REST
chr5	64093211	64093231	21	+	0.40682	0.34772	0.35015	-0.21465	-0.20516	Promoter (<=1kb)	5	64092950	64128351	35402	1	ENSMUSG00000029171	ENSMUST00000087324.6	261	66681	PGM1	phosphoglucomutase 1	REST
chr5	64093416	64093437	22	-	0.18511	0.17279	0.10443	-0.08906	-0.71794	Promoter (<=1kb)	5	64092950	64128351	35402	1	ENSMUSG00000029171	ENSMUST00000087324.6	487	66681	PGM1	phosphoglucomutase 1	REST
chr5	65428474	65428495	22	-	0.20189	0.08825	0.06249	-1.03081	-1.42004	Promoter (<=1kb)	5	65423354	65428387	5034	2	ENSMUSG00000029201	ENSMUST00000131263.2	-108	22235	UGDH	UDP-glucose dehydrogenase	REST
chr5	66618092	66618113	22	-	0.31492	0.36919	0.20329	0.21625	-0.58342	Promoter (<=1kb)	5	66451982	66618640	166659	2	ENSMUSG00000029207	ENSMUST00000162382.7	548	11787	APBB2	amyloid beta (A4) precursor protein-binding, family B, member 2	REST
chr5	66618624	66618645	22	+	1.03907	0.71	0.77915	-0.53641	-0.40596	Promoter (<=1kb)	5	66451982	66618640	166659	2	ENSMUSG00000029207	ENSMUST00000162382.7	0	11787	APBB2	amyloid beta (A4) precursor protein-binding, family B, member 2	REST
chr5	66619085	66619106	22	-	0.34719	0.1656	0.17766	-0.98169	-0.8912	Promoter (<=1kb)	5	66298728	66618784	320057	2	ENSMUSG00000029207	ENSMUST00000159512.7	-322	11787	APBB2	amyloid beta (A4) precursor protein-binding, family B, member 2	REST
chr5	74068679	74068700	22	+	0.53373	0.57631	0.37998	0.128185	-0.456635	Promoter (<=1kb)	5	73998726	74068431	69706	2	ENSMUSG00000054814	ENSMUST00000068058.13	-248	69727	USP46	ubiquitin specific peptidase 46	REST
chr5	74068859	74068880	22	-	0.48874	0.43716	0.28853	-0.15401	-0.72025	Promoter (<=1kb)	5	73998726	74068431	69706	2	ENSMUSG00000054814	ENSMUST00000068058.13	-449	69727	USP46	ubiquitin specific peptidase 46	REST
chr5	74677571	74677591	21	+	0.28772	0.23801	0.17621	-0.25357	-0.64739	Promoter (<=1kb)	5	74597104	74677629	80526	2	ENSMUSG00000029228	ENSMUST00000153543.4	38	16924	LNX1	ligand of numb-protein X 1	REST
chr5	76304474	76304495	22	+	0.561347	0.346723	0.224883	-0.664187	-1.24483	Promoter (<=1kb)	5	76212177	76304548	92372	2	ENSMUSG00000029238	ENSMUST00000075159.4	53	12753	CLOCK	circadian locomotor output cycles kaput	REST
chr5	76304590	76304611	22	+	0.73965	0.59923	0.63641	-0.29639	-0.21053	Promoter (<=1kb)	5	76212177	76304548	92372	2	ENSMUSG00000029238	ENSMUST00000075159.4	-42	12753	CLOCK	circadian locomotor output cycles kaput	REST
chr5	76657734	76657755	22	-	0.54482	0.53352	0.27994	-0.02912	-0.91157	Promoter (<=1kb)	5	76657721	76790136	132416	1	ENSMUSG00000036377	ENSMUST00000125922.7	34	320827	C530008M17RIK	RIKEN cDNA C530008M17 gene	REST
chr5	77407980	77408001	22	+	0.29808	0.24272	0.25471	-0.27521	-0.21099	Promoter (<=1kb)	5	77349248	77408040	58793	2	ENSMUSG00000036256	ENSMUST00000163898.5	39	29817	IGFBP7	insulin-like growth factor binding protein 7	REST
chr5	77408100	77408121	22	-	0.2316	0.15969	0.17207	-0.48405	-0.38828	Promoter (<=1kb)	5	77349240	77408041	58802	2	ENSMUSG00000036256	ENSMUST00000046746.9	-80	29817	IGFBP7	insulin-like growth factor binding protein 7	REST
chr5	77408192	77408213	22	+	0.18167	0.14284	0.16854	-0.30737	-0.09678	Promoter (<=1kb)	5	77349240	77408041	58802	2	ENSMUSG00000036256	ENSMUST00000046746.9	-151	29817	IGFBP7	insulin-like growth factor binding protein 7	REST
chr5	96161942	96161963	22	-	0.52958	0.31274	0.26396	-0.72276	-0.95096	Promoter (<=1kb)	5	96070333	96161990	91658	2	ENSMUSG00000034724	ENSMUST00000155901.7	48	231464	CNOT6L	CCR4-NOT transcription complex, subunit 6-like	REST
chr5	96163319	96163340	22	-	0.3241	0.28881	0.13275	-0.15578	-1.16806	Promoter (<=1kb)	5	96131097	96164171	33075	2	ENSMUSG00000034724	ENSMUST00000137207.1	852	231464	CNOT6L	CCR4-NOT transcription complex, subunit 6-like	REST
chr5	99252117	99252138	22	+	0.21942	0.19129	0.32331	-0.17977	0.51872	Promoter (<=1kb)	5	99217426	99252927	35502	2	ENSMUSG00000089809	ENSMUST00000031276.14	789	319818	A930011G23RIK	RIKEN cDNA A930011G23 gene	REST
chr5	100673850	100673871	22	-	0.33049	0.34368	0.28475	0.05319	-0.20132	Promoter (<=1kb)	5	100655255	100674156	18902	2	ENSMUSG00000029319	ENSMUST00000135146.1	306	71883	COQ2	coenzyme Q2 4-hydroxybenzoate polyprenyltransferase	REST
chr5	101765554	101765575	22	-	0.34754	0.34859	0.30968	0.00411	-0.15653	Promoter (<=1kb)	5	101765130	101823858	58729	1	ENSMUSG00000029330	ENSMUST00000031273.8	445	74596	CDS1	CDP-diacylglycerol synthase 1	REST
chr5	102845211	102845232	22	+	0.40297	0.418403	0.36723	0.0454033	-0.12715	Promoter (<=1kb)	5	102845007	102897937	52931	1	ENSMUSG00000057315	ENSMUST00000070000.5	204	231532	ARHGAP24	Rho GTPase activating protein 24	REST
chr5	103208385	103208406	22	+	0.14984	0.21016	0.0900467	0.43694	-0.622903	Promoter (<=1kb)	5	103205823	103209012	3190	2	ENSMUSG00000046709	ENSMUST00000142444.1	606	26414	MAPK10	mitogen-activated protein kinase 10	REST
chr5	103211591	103211612	22	+	0.34327	0.291817	0.15642	-0.224447	-1.03914	Promoter (<=1kb)	5	103205827	103211334	5508	2	ENSMUSG00000046709	ENSMUST00000135134.1	-257	26414	MAPK10	mitogen-activated protein kinase 10	REST
chr5	103910962	103910983	22	+	0.36758	0.37207	0.25575	0.01659	-0.4901	Promoter (<=1kb)	5	103862050	103911259	49210	2	ENSMUSG00000029312	ENSMUST00000031254.8	276	246293	KLHL8	kelch-like 8	REST
chr5	103911721	103911742	22	-	0.23287	0.20762	0.06136	-0.15133	-1.62778	Promoter (<=1kb)	5	103862050	103911259	49210	2	ENSMUSG00000029312	ENSMUST00000031254.8	-483	246293	KLHL8	kelch-like 8	REST
chr5	106459308	106459329	22	+	0.19618	0.14654	0.120845	-0.375	-0.61568	Promoter (1-2kb)	5	106452523	106458166	5644	2	ENSMUSG00000034384	ENSMUST00000086795.7	-1142	104382	BARHL2	BarH like homeobox 2	REST
chr5	106459435	106459456	22	-	0.22371	0.09337	0.10731	-1.09947	-0.93311	Promoter (1-2kb)	5	106452523	106458166	5644	2	ENSMUSG00000034384	ENSMUST00000086795.7	-1290	104382	BARHL2	BarH like homeobox 2	REST
chr5	107499125	107499146	22	-	0.16906	0.09203	0.07336	-0.75137	-1.01262	Promoter (1-2kb)	5	107497779	107510208	12430	1	ENSMUSG00000111375	ENSMUST00000060553.7	1367	231570	A830010M20RIK	RIKEN cDNA A830010M20 gene	REST
chr5	108434211	108434232	22	+	0.409015	0.17255	0.190345	-1.1527	-1.0266	Promoter (<=1kb)	5	108433246	108434397	1152	2	ENSMUSG00000050856	ENSMUST00000123184.1	165	11958	ATP5K	ATP synthase, H+ transporting, mitochondrial F1F0 complex, subunit E	REST
chr5	108652222	108652243	22	+	0.16705	0.05992	0.0473	-1.21973	-1.46538	Promoter (1-2kb)	5	108650857	108653492	2636	2	ENSMUSG00000004815	ENSMUST00000139169.1	1249	110524	DGKQ	diacylglycerol kinase, theta	REST
chr5	117374792	117374813	22	+	0.2064	0.16476	0.31872	-0.29224	0.57977	Promoter (<=1kb)	5	117375652	117377480	1829	1	ENSMUSG00000029364	ENSMUST00000149669.7	-839	59043	WSB2	WD repeat and SOCS box-containing 2	REST
chr5	117414100	117414121	22	+	0.39089	0.34398	0.30033	-0.17458	-0.358935	Promoter (<=1kb)	5	117414000	117775003	361004	1	ENSMUSG00000061578	ENSMUST00000180430.1	100	333050	KSR2	kinase suppressor of ras 2	REST
chr5	117414994	117415015	22	+	0.17702	0.109345	0.10301	-0.604495	-0.67655	Promoter (<=1kb)	5	117414000	117775003	361004	1	ENSMUSG00000061578	ENSMUST00000180430.1	994	333050	KSR2	kinase suppressor of ras 2	REST
chr5	117976841	117976862	22	-	0.56769	0.59021	0.42374	0.05419	-0.40479	Promoter (<=1kb)	5	117976784	118010200	33417	1	ENSMUSG00000032898	ENSMUST00000035579.9	78	231670	FBXO21	F-box protein 21	REST
chr5	117976895	117976916	22	-	0.33357	0.29332	0.26293	-0.174	-0.32085	Promoter (<=1kb)	5	117976971	118008562	31592	1	ENSMUSG00000032898	ENSMUST00000201611.1	-76	231670	FBXO21	F-box protein 21	REST
chr5	120749589	120749610	22	+	0.14875	0.1421	0.09399	-0.05776	-0.56317	Promoter (<=1kb)	5	120730333	120749853	19521	2	ENSMUSG00000032690	ENSMUST00000053909.12	243	246728	OAS2	2'-5' oligoadenylate synthetase 2	REST
chr5	121807404	121807425	22	+	0.22782	0.17496	0.13873	-0.34503	-0.640487	Promoter (1-2kb)	5	121806245	121813455	7211	1	ENSMUSG00000042605	ENSMUST00000160462.1	1159	20239	ATXN2	ataxin 2	REST
chr5	122049897	122049918	22	-	0.61947	0.54053	0.50665	-0.18987	-0.2797	Promoter (<=1kb)	5	121856366	122049851	193486	2	ENSMUSG00000042589	ENSMUST00000111752.9	-67	13048	CUX2	cut-like homeobox 2	REST
chr5	122050521	122050542	22	-	0.60196	0.43351	0.42527	-0.4551	-0.48151	Promoter (<=1kb)	5	121884754	122050102	165349	2	ENSMUSG00000042589	ENSMUST00000154139.7	-440	13048	CUX2	cut-like homeobox 2	REST
chr5	122050824	122050845	22	+	0.14768	0.16398	0.116943	0.13332	-0.29654	Promoter (<=1kb)	5	121884754	122050102	165349	2	ENSMUSG00000042589	ENSMUST00000154139.7	-722	13048	CUX2	cut-like homeobox 2	REST
chr5	122371898	122371919	22	+	0.34348	0.42689	0.3046	0.29754	-0.16289	Promoter (<=1kb)	5	122371876	122382841	10966	1	ENSMUSG00000029464	ENSMUST00000127608.7	22	68080	GPN3	GPN-loop GTPase 3	REST
chr5	122402935	122402956	22	+	0.14699	0.18779	0.10831	0.3142	-0.37835	Promoter (<=1kb)	5	122403414	122404781	1368	1	ENSMUSG00000029465	ENSMUST00000126247.1	-458	56378	ARPC3	actin related protein 2/3 complex, subunit 3	REST
chr5	124860196	124860217	22	+	0.27423	0.27156	0.21418	-0.01312	-0.32846	Promoter (1-2kb)	5	124835894	124861883	25990	2	ENSMUSG00000037979	ENSMUST00000135495.7	1666	215707	CCDC92	coiled-coil domain containing 92	REST
chr5	124862178	124862199	22	-	1.00181	0.75188	0.50507	-0.40436	-0.95963	Promoter (<=1kb)	5	124834418	124862424	28007	2	ENSMUSG00000037979	ENSMUST00000036206.13	246	215707	CCDC92	coiled-coil domain containing 92	REST
chr5	128877161	128877181	21	+	0.16375	0.12294	0.09699	-0.3608	-0.64829	Promoter (<=1kb)	5	128806414	128877066	70653	2	ENSMUSG00000029420	ENSMUST00000199737.4	-95	231760	RIMBP2	RIMS binding protein 2	REST
chr5	128952874	128952895	22	-	0.18737	0.20582	0.13025	0.12258	-0.46303	Promoter (<=1kb)	5	128837716	128953033	115318	2	ENSMUSG00000029420	ENSMUST00000196569.1	159	231760	RIMBP2	RIMS binding protein 2	REST
chr5	129586030	129586051	22	+	0.335677	0.248667	0.17419	-0.404567	-0.87072	Promoter (1-2kb)	5	129584169	129611099	26931	1	ENSMUSG00000029436	ENSMUST00000031390.9	1861	23948	MMP17	matrix metallopeptidase 17	REST
chr5	134229803	134229824	22	-	0.15314	0.14685	0.1182	-0.05317	-0.32374	Promoter (<=1kb)	5	134220053	134229625	9573	2	ENSMUSG00000015950	ENSMUST00000146354.7	-199	17969	NCF1	neutrophil cytosolic factor 1	REST
chr5	134678148	134678169	22	+	0.21735	0.09339	0.11203	-1.06117	-0.84283	Promoter (<=1kb)	5	134656199	134678220	22022	2	ENSMUSG00000029674	ENSMUST00000134093.1	51	16885	LIMK1	LIM-domain containing, protein kinase	REST
chr5	136102652	136102673	22	-	0.22105	0.23137	0.0674	0.06031	-1.45643	Promoter (1-2kb)	5	136103894	136106033	2140	1	ENSMUSG00000004952	ENSMUST00000122887.1	-1242	54153	RASA4	RAS p21 protein activator 4	REST
chr5	137289511	137289532	22	+	0.16258	0.15889	0.09559	-0.02934	-0.65638	Promoter (<=1kb)	5	137289247	137290154	908	1	ENSMUSG00000023328	ENSMUST00000137126.1	264	11423	ACHE	acetylcholinesterase	REST
chr5	139789630	139789651	22	+	0.16026	0.15467	0.20395	-0.04527	0.31203	Promoter (1-2kb)	5	139791513	139802653	11141	1	ENSMUSG00000018143	ENSMUST00000018287.9	-1862	17135	MAFK	v-maf musculoaponeurotic fibrosarcoma oncogene family, protein K (avian)	REST
chr5	142509631	142509652	22	-	0.18281	0.09949	0.08148	-0.75984	-0.99407	Promoter (<=1kb)	5	142484867	142509659	24793	2	ENSMUSG00000029576	ENSMUST00000110784.7	28	231858	RADIL	Ras association and DIL domains	REST
chr5	142908044	142908065	22	+	0.25059	0.16622	0.21597	-0.53744	-0.19697	Promoter (1-2kb)	5	142903115	142906754	3640	2	ENSMUSG00000029580	ENSMUST00000100497.10	-1290	11461	ACTB	actin, beta	REST
chr5	144222855	144222876	22	-	0.22553	0.12943	0.0864	-0.71384	-1.20114	Promoter (<=1kb)	5	144220388	144223523	3136	2	ENSMUSG00000066621	ENSMUST00000196360.1	668	70381	TECPR1	tectonin beta-propeller repeat containing 1	REST
chr5	144546043	144546064	22	+	0.32885	0.36908	0.182267	0.157863	-0.783817	Promoter (<=1kb)	5	144545902	144557478	11577	1	ENSMUSG00000059991	ENSMUST00000071782.7	141	53324	NPTX2	neuronal pentraxin 2	REST
chr5	145280599	145280619	21	+	0.3234	0.20628	0.27635	-0.60029	-0.21213	Promoter (<=1kb)	5	145280500	145286462	5963	1	ENSMUSG00000070420	ENSMUST00000200246.1	99	666311	ZSCAN25	zinc finger and SCAN domain containing 25	REST
chr5	147957346	147957367	22	+	0.80042	0.92712	0.570385	0.20702	-0.474265	Promoter (<=1kb)	5	147957342	148076537	119196	1	ENSMUSG00000029651	ENSMUST00000129092.1	4	77521	MTUS2	microtubule associated tumor suppressor candidate 2	REST
chr5	147958940	147958961	22	+	0.17748	0.21171	0.14844	0.22987	-0.22861	Promoter (1-2kb)	5	147957342	148076537	119196	1	ENSMUSG00000029651	ENSMUST00000129092.1	1598	77521	MTUS2	microtubule associated tumor suppressor candidate 2	REST
chr5	148094962	148094983	22	-	0.17623	0.17626	0.1437	0.00022	-0.26049	Promoter (<=1kb)	5	148094256	148204008	109753	1	ENSMUSG00000029651	ENSMUST00000128423.1	727	77521	MTUS2	microtubule associated tumor suppressor candidate 2	REST
chr6	4601245	4601266	22	-	0.50078	0.44697	0.41638	-0.15713	-0.25472	Promoter (<=1kb)	6	4601203	4621132	19930	1	ENSMUSG00000015189	ENSMUST00000141359.1	63	213819	CASD1	CAS1 domain containing 1	REST
chr6	4601527	4601548	22	-	0.47849	0.34214	0.14364	-0.46027	-1.60298	Promoter (<=1kb)	6	4601203	4621132	19930	1	ENSMUSG00000015189	ENSMUST00000141359.1	345	213819	CASD1	CAS1 domain containing 1	REST
chr6	5725583	5725604	22	-	0.19381	0.22424	0.13391	0.19139	-0.47244	Promoter (<=1kb)	6	5725639	6028039	302401	1	ENSMUSG00000029757	ENSMUST00000115556.7	-56	13426	DYNC1I1	dynein cytoplasmic 1 intermediate chain 1	REST
chr6	5726004	5726025	22	+	0.238217	0.23509	0.196763	-0.01629	-0.2618	Promoter (<=1kb)	6	5725818	5767050	41233	1	ENSMUSG00000029757	ENSMUST00000153942.1	186	13426	DYNC1I1	dynein cytoplasmic 1 intermediate chain 1	REST
chr6	7693260	7693281	22	-	0.39582	0.31416	0.68014	-0.31484	0.75072	Promoter (<=1kb)	6	7675169	7693254	18086	2	ENSMUSG00000029752	ENSMUST00000031766.11	-27	27053	ASNS	asparagine synthetase	REST
chr6	11908166	11908187	22	-	0.1597	0.16071	0.12415	0.00806	-0.31666	Promoter (<=1kb)	6	11907884	11953380	45497	1	ENSMUSG00000029629	ENSMUST00000203459.2	303	75725	PHF14	PHD finger protein 14	REST
chr6	18514228	18514249	22	+	0.24898	0.189253	0.15539	-0.361227	-0.61497	Promoter (<=1kb)	6	18366707	18514749	148043	2	ENSMUSG00000000416	ENSMUST00000148602.7	500	30785	CTTNBP2	cortactin binding protein 2	REST
chr6	29215061	29215082	22	+	0.15574	0.13441	0.0811867	-0.1859	-0.79259	Promoter (<=1kb)	6	29206995	29215929	8935	2	ENSMUSG00000003500	ENSMUST00000160749.1	847	23917	IMPDH1	inosine monophosphate dehydrogenase 1	REST
chr6	29215327	29215348	22	-	0.35696	0.27383	0.15477	-0.35869	-1.10592	Promoter (<=1kb)	6	29206995	29215929	8935	2	ENSMUSG00000003500	ENSMUST00000160749.1	602	23917	IMPDH1	inosine monophosphate dehydrogenase 1	REST
chr6	29217394	29217415	22	-	0.16992	0.18016	0.08616	0.0755	-0.83505	Promoter (1-2kb)	6	29200437	29216364	15928	2	ENSMUSG00000003500	ENSMUST00000159124.7	-1051	23917	IMPDH1	inosine monophosphate dehydrogenase 1	REST
chr6	29396785	29396806	22	-	0.24495	0.31809	0.22941	0.35088	-0.08697	Promoter (<=1kb)	6	29396685	29426994	30310	1	ENSMUSG00000029769	ENSMUST00000096084.11	121	232664	CCDC136	coiled-coil domain containing 136	REST
chr6	29609473	29609494	22	-	0.2083	0.19847	0.15044	-0.0633	-0.4202	Promoter (<=1kb)	6	29540827	29609607	68781	2	ENSMUSG00000012535	ENSMUST00000115251.7	134	320938	TNPO3	transportin 3	REST
chr6	29609992	29610013	22	-	0.78698	0.62343	0.38922	-0.32644	-0.97846	Promoter (<=1kb)	6	29540827	29609887	69061	2	ENSMUSG00000012535	ENSMUST00000012679.14	-126	320938	TNPO3	transportin 3	REST
chr6	47830347	47830368	22	-	0.28745	0.2554	0.26073	-0.15845	-0.13086	Promoter (<=1kb)	6	47828166	47830504	2339	2	ENSMUSG00000051499	ENSMUST00000204984.1	157	330301	ZFP786	zinc finger protein 786	REST
chr6	48537549	48537569	21	-	1.47133	1.20946	1.21071	-0.27843	-0.27697	Promoter (<=1kb)	6	48537615	48541801	4187	1	ENSMUSG00000039347	ENSMUST00000040361.7	-66	76252	ATP6V0E2	ATPase, H+ transporting, lysosomal V0 subunit E2	REST
chr6	53068672	53068693	22	+	0.49226	0.32396	0.24532	-0.57369	-0.94734	Promoter (<=1kb)	6	52768797	53068631	299835	2	ENSMUSG00000063568	ENSMUST00000074541.5	-41	231986	JAZF1	JAZF zinc finger 1	REST
chr6	54326872	54326893	22	+	0.19221	0.14275	0.22301	-0.38142	0.19493	Promoter (<=1kb)	6	54326883	54330201	3319	1	ENSMUSG00000045725	ENSMUST00000059138.5	0	78004	PRR15	proline rich 15	REST
chr6	56923764	56923785	22	-	1.02803	0.8868	0.63745	-0.20868	-0.67217	Promoter (<=1kb)	6	56882951	56923819	40869	2	ENSMUSG00000029780	ENSMUST00000152447.8	55	107569	NT5C3	5'-nucleotidase, cytosolic III	REST
chr6	58831624	58831644	21	-	0.50518	0.49806	0.36448	-0.01967	-0.44921	Promoter (<=1kb)	6	58831524	58843858	12335	1	ENSMUSG00000029804	ENSMUST00000203714.3	120	73998	HERC3	hect domain and RLD 3	REST
chr6	58906865	58906886	22	-	0.33251	0.2458	0.17496	-0.40641	-0.85222	Promoter (<=1kb)	6	58905233	58907076	1844	2	ENSMUSG00000055430	ENSMUST00000059539.4	211	58243	NAP1L5	nucleosome assembly protein 1-like 5	REST
chr6	77979540	77979561	22	-	0.54954	0.55578	0.40653	0.0157	-0.41657	Promoter (<=1kb)	6	76881640	77979550	1097911	2	ENSMUSG00000063063	ENSMUST00000159626.7	0	12386	CTNNA2	catenin (cadherin associated protein), alpha 2	REST
chr6	83186456	83186477	22	-	0.25758	0.26927	0.22058	0.05937	-0.20584	Promoter (<=1kb)	6	83185946	83200117	14172	1	ENSMUSG00000031865	ENSMUST00000113907.1	531	13191	DCTN1	dynactin 1	REST
chr6	85502390	85502411	22	-	0.18371	0.21212	0.14997	0.18776	-0.26027	Promoter (<=1kb)	6	85469580	85502858	33279	2	ENSMUSG00000047013	ENSMUST00000161546.1	468	330369	FBXO41	F-box protein 41	REST
chr6	86684327	86684348	22	+	0.41104	0.17934	0.20051	-1.10992	-0.96479	Promoter (<=1kb)	6	86675405	86684491	9087	2	ENSMUSG00000001158	ENSMUST00000131674.1	143	66618	SNRNP27	small nuclear ribonucleoprotein 27 (U4/U6.U5)	REST
chr6	86732584	86732605	22	-	0.21377	0.28264	0.18276	0.37155	-0.20467	Promoter (<=1kb)	6	86720210	86733240	13031	2	ENSMUSG00000001157	ENSMUST00000113679.1	656	23885	GMCL1	germ cell-less, spermatogenesis associated 1	REST
chr6	86733020	86733041	22	+	0.52405	0.50926	0.48565	-0.03971	-0.10546	Promoter (<=1kb)	6	86720210	86733240	13031	2	ENSMUSG00000001157	ENSMUST00000113679.1	199	23885	GMCL1	germ cell-less, spermatogenesis associated 1	REST
chr6	87335430	87335451	22	-	0.22796	0.25916	0.19468	0.17054	-0.2073	Promoter (<=1kb)	6	87157760	87335724	177965	2	ENSMUSG00000033420	ENSMUST00000204805.2	294	69538	ANTXR1	anthrax toxin receptor 1	REST
chr6	88446380	88446401	22	-	0.27179	0.25238	0.3105	-0.09907	0.17932	Promoter (<=1kb)	6	88298106	88446484	148379	2	ENSMUSG00000033216	ENSMUST00000205014.1	104	65967	EEFSEC	eukaryotic elongation factor, selenocysteine-tRNA-specific	REST
chr6	88724749	88724770	22	+	0.33235	0.3153	0.27237	-0.07141	-0.26864	Promoter (<=1kb)	6	88724704	88828360	103657	1	ENSMUSG00000033174	ENSMUST00000163271.7	45	23945	MGLL	monoglyceride lipase	REST
chr6	88874042	88874063	22	-	0.33369	0.28	0.17079	-0.23702	-0.88811	Promoter (<=1kb)	6	88842565	88874045	31481	2	ENSMUSG00000033152	ENSMUST00000038409.11	0	319655	PODXL2	podocalyxin-like 2	REST
chr6	88874750	88874771	22	+	0.3574	0.3582	0.25814	0.00305	-0.43935	Promoter (<=1kb)	6	88849679	88874738	25060	2	ENSMUSG00000033152	ENSMUST00000140455.7	-12	319655	PODXL2	podocalyxin-like 2	REST
chr6	90987685	90987706	22	+	0.590143	0.30253	0.17085	-0.918927	-1.67268	Promoter (<=1kb)	6	90660981	90988685	327705	2	ENSMUSG00000034312	ENSMUST00000212100.1	979	232227	IQSEC1	IQ motif and Sec7 domain 1	REST
chr6	90988329	90988350	22	-	0.29596	0.30239	0.17846	0.029	-0.66904	Promoter (<=1kb)	6	90660981	90988685	327705	2	ENSMUSG00000034312	ENSMUST00000212100.1	356	232227	IQSEC1	IQ motif and Sec7 domain 1	REST
chr6	92481356	92481377	22	-	0.47967	0.68966	0.27287	0.50557	-0.76932	Promoter (<=1kb)	6	92375384	92481392	106009	2	ENSMUSG00000030020	ENSMUST00000113445.1	36	243548	PRICKLE2	prickle planar cell polarity protein 2	REST
chr6	92534826	92534847	22	-	0.24555	0.12934	0.08082	-0.82749	-1.39113	Promoter (<=1kb)	6	92370910	92534861	163952	2	ENSMUSG00000030020	ENSMUST00000113446.7	35	243548	PRICKLE2	prickle planar cell polarity protein 2	REST
chr6	92534852	92534873	22	+	0.24555	0.232993	0.21926	-0.07042	-0.15	Promoter (<=1kb)	6	92370910	92534861	163952	2	ENSMUSG00000030020	ENSMUST00000113446.7	0	243548	PRICKLE2	prickle planar cell polarity protein 2	REST
chr6	97205114	97205135	22	+	0.29801	0.25518	0.3392	-0.20821	0.17536	Promoter (<=1kb)	6	97183818	97205559	21742	2	ENSMUSG00000030061	ENSMUST00000204056.1	424	22200	UBA3	ubiquitin-like modifier activating enzyme 3	REST
chr6	100286475	100286496	22	+	0.25777	0.14285	0.23699	-0.76784	-0.11189	Promoter (<=1kb)	6	100233094	100286748	53655	2	ENSMUSG00000072872	ENSMUST00000205164.1	252	56353	RYBP	RING1 and YY1 binding protein	REST
chr6	100286889	100286910	22	-	0.84967	0.60157	0.66129	-0.4841	-0.35188	Promoter (<=1kb)	6	100233094	100286748	53655	2	ENSMUSG00000072872	ENSMUST00000205164.1	-162	56353	RYBP	RING1 and YY1 binding protein	REST
chr6	100833826	100833847	22	+	0.30346	0.30162	0.29201	-0.00821	-0.05188	Promoter (<=1kb)	6	100833622	100869934	36313	1	ENSMUSG00000052144	ENSMUST00000063854.6	204	232314	PPP4R2	protein phosphatase 4, regulatory subunit 2	REST
chr6	113891730	113891751	22	+	0.23567	0.24811	0.12267	0.06836	-0.83854	Promoter (<=1kb)	6	113747066	113891539	144474	2	ENSMUSG00000030302	ENSMUST00000205052.2	-191	11941	ATP2B2	ATPase, Ca++ transporting, plasma membrane 2	REST
chr6	119329520	119329541	22	+	0.97544	0.80224	0.41628	-0.27557	-1.1888	Promoter (<=1kb)	6	119323649	119329204	5556	2	ENSMUSG00000055003	ENSMUST00000124192.1	-316	211187	LRTM2	leucine-rich repeats and transmembrane domains 2	REST
chr6	119388447	119388468	22	+	0.80226	0.83269	0.50123	0.05238	-0.65698	Promoter (<=1kb)	6	119353765	119388686	34922	2	ENSMUSG00000030168	ENSMUST00000169744.7	218	68465	ADIPOR2	adiponectin receptor 2	REST
chr6	121473262	121473283	22	-	0.4132	0.24627	0.32067	-0.70071	-0.34604	Promoter (<=1kb)	6	121372933	121473623	100691	2	ENSMUSG00000040797	ENSMUST00000129815.7	361	243621	IQSEC3	IQ motif and Sec7 domain 3	REST
chr6	124769370	124769391	22	+	0.3169	0.17355	0.40756	-0.79744	0.34318	Promoter (<=1kb)	6	124766141	124769484	3344	2	ENSMUSG00000004267	ENSMUST00000151214.7	93	13807	ENO2	enolase 2, gamma neuronal	REST
chr6	140543675	140543696	22	-	0.16414	0.24901	0.0272	0.54516	-1.94846	Promoter (<=1kb)	6	140543988	140597110	53123	1	ENSMUSG00000030231	ENSMUST00000204080.2	-313	109135	PLEKHA5	pleckstrin homology domain containing, family A member 5	REST
chr6	148443580	148443601	22	+	0.177523	0.15192	0.118773	-0.189857	-0.50099	Promoter (<=1kb)	6	148232430	148444389	211960	2	ENSMUSG00000030306	ENSMUST00000060095.14	788	387314	TMTC1	transmembrane and tetratricopeptide repeat containing 1	REST
chr6	149409223	149409244	22	-	0.27959	0.3036	0.23499	0.11098	-0.23197	Promoter (<=1kb)	6	149409069	149497771	88703	1	ENSMUSG00000003452	ENSMUST00000130270.1	175	12121	BICD1	BICD cargo adaptor 1	REST
chr6	149409482	149409502	21	-	0.21814	0.16903	0.108	-0.33212	-0.8921	Promoter (<=1kb)	6	149409429	149556731	147303	1	ENSMUSG00000003452	ENSMUST00000003544.13	73	12121	BICD1	BICD cargo adaptor 1	REST
chr7	4843666	4843687	22	-	0.15276	0.1376	0.07023	-0.13195	-0.93187	Promoter (1-2kb)	7	4828027	4844696	16670	2	ENSMUSG00000053550	ENSMUST00000119433.3	1030	232813	SHISA7	shisa family member 7	REST
chr7	16943033	16943054	22	+	0.19972	0.15709	0.11919	-0.3101	-0.65601	Promoter (1-2kb)	7	16944682	16948828	4147	1	ENSMUSG00000070802	ENSMUST00000094807.5	-1628	434128	PNMAL2	PNMA-like 2	REST
chr7	16959498	16959519	22	-	0.18992	0.145	0.07271	-0.34609	-1.1731	Promoter (<=1kb)	7	16959679	16964607	4929	1	ENSMUSG00000041141	ENSMUST00000038163.7	-181	71691	PNMAL1	PNMA-like 1	REST
chr7	19270678	19270699	22	-	0.14968	0.14697	0.16621	-0.02313	0.1336	Promoter (1-2kb)	7	19256929	19271817	14889	2	ENSMUSG00000030403	ENSMUST00000032561.8	1139	22323	VASP	vasodilator-stimulated phosphoprotein	REST
chr7	19311921	19311942	22	-	0.18851	0.15685	0.12522	-0.23674	-0.51981	Promoter (1-2kb)	7	19302696	19310051	7356	2	ENSMUSG00000003545	ENSMUST00000003640.3	-1891	14282	FOSB	FBJ osteosarcoma oncogene B	REST
chr7	19388333	19388353	21	+	0.23607	0.20948	0.18081	-0.15772	-0.34964	Promoter (<=1kb)	7	19388203	19393680	5478	1	ENSMUSG00000030400	ENSMUST00000128167.1	130	13871	ERCC2	excision repair cross-complementing rodent repair deficiency, complementation group 2	REST
chr7	19388569	19388590	22	+	0.26945	0.2508	0.10606	-0.09585	-1.19478	Promoter (<=1kb)	7	19388203	19393680	5478	1	ENSMUSG00000030400	ENSMUST00000128167.1	366	13871	ERCC2	excision repair cross-complementing rodent repair deficiency, complementation group 2	REST
chr7	24270584	24270605	22	+	0.25072	0.28257	0.11642	0.16008	-0.98515	Promoter (<=1kb)	7	24270613	24271750	1138	1	ENSMUSG00000055305	ENSMUST00000155851.1	-8	22755	ZFP93	zinc finger protein 93	REST
chr7	24270650	24270671	22	-	0.18864	0.23757	0.12311	0.30305	-0.54172	Promoter (<=1kb)	7	24270613	24271750	1138	1	ENSMUSG00000055305	ENSMUST00000155851.1	58	22755	ZFP93	zinc finger protein 93	REST
chr7	24482373	24482394	22	+	0.20441	0.15521	0.16657	-0.35582	-0.26553	Promoter (<=1kb)	7	24482023	24504539	22517	1	ENSMUSG00000054793	ENSMUST00000068023.7	350	260299	CADM4	cell adhesion molecule 4	REST
chr7	24507571	24507592	22	+	0.50341	0.52871	0.45563	0.06802	-0.13791	Promoter (<=1kb)	7	24507130	24515680	8551	1	ENSMUSG00000064264	ENSMUST00000177205.1	441	232969	ZFP428	zinc finger protein 428	REST
chr7	24508049	24508070	22	+	0.21005	0.17983	0.11244	-0.20252	-0.79344	Promoter (<=1kb)	7	24507130	24515680	8551	1	ENSMUSG00000064264	ENSMUST00000177205.1	919	232969	ZFP428	zinc finger protein 428	REST
chr7	25180221	25180242	22	+	0.17909	0.13799	0.04933	-0.3323	-1.51261	Promoter (<=1kb)	7	25120618	25179726	59109	2	ENSMUSG00000008496	ENSMUST00000175754.3	-495	18987	POU2F2	POU domain, class 2, transcription factor 2	REST
chr7	27653937	27653958	22	-	0.5487	0.52878	0.41163	-0.05138	-0.39732	Promoter (<=1kb)	7	27653915	27657346	3432	1	ENSMUSG00000007944	ENSMUST00000008088.8	43	73032	TTC9B	tetratricopeptide repeat domain 9B	REST
chr7	28301342	28301363	22	-	0.17083	0.12529	0.11529	-0.39173	-0.49411	Promoter (<=1kb)	7	28298672	28301772	3101	2	ENSMUSG00000003436	ENSMUST00000145512.1	430	13389	DLL3	delta like canonical Notch ligand 3	REST
chr7	28693083	28693104	22	-	0.47724	0.4773	0.35222	0.00017	-0.41712	Promoter (<=1kb)	7	28693144	28699335	6192	1	ENSMUSG00000037463	ENSMUST00000108281.7	-61	233040	FBXO27	F-box protein 27	REST
chr7	28693709	28693730	22	+	1.09398	0.89727	0.61208	-0.28011	-0.81687	Promoter (<=1kb)	7	28694019	28699335	5317	1	ENSMUSG00000037463	ENSMUST00000108280.1	-289	233040	FBXO27	F-box protein 27	REST
chr7	29155956	29155977	22	+	0.47853	0.48822	0.34132	0.02773	-0.46365	Promoter (<=1kb)	7	29152519	29156160	3642	2	ENSMUSG00000030590	ENSMUST00000144795.7	183	73833	FAM98C	family with sequence similarity 98, member C	REST
chr7	29232220	29232241	22	+	0.23123	0.36532	0.18424	0.61568	-0.29784	Promoter (<=1kb)	7	29221926	29232515	10590	2	ENSMUSG00000046410	ENSMUST00000085818.5	274	52150	KCNK6	potassium inwardly-rectifying channel, subfamily K, member 6	REST
chr7	29233831	29233852	22	-	0.19765	0.19502	0.13227	-0.01748	-0.51343	Promoter (1-2kb)	7	29221926	29232515	10590	2	ENSMUSG00000046410	ENSMUST00000085818.5	-1337	52150	KCNK6	potassium inwardly-rectifying channel, subfamily K, member 6	REST
chr7	35041427	35041448	22	-	0.16861	0.16132	0.15211	-0.05666	-0.13157	Promoter (<=1kb)	7	35040482	35044707	4226	1	ENSMUSG00000063931	ENSMUST00000160320.2	966	18624	PEPD	peptidase D	REST
chr7	35586084	35586105	22	-	1.98857	1.88811	1.85164	-0.074	-0.10183	Promoter (<=1kb)	7	35586244	35639226	52983	1	ENSMUSG00000034867	ENSMUST00000040844.15	-160	245886	ANKRD27	ankyrin repeat domain 27 (VPS9 domain)	REST
chr7	35649413	35649434	22	-	0.3033	0.13911	0.14282	-1.01969	-0.98658	Promoter (1-2kb)	7	35641982	35647521	5540	2	ENSMUSG00000030417	ENSMUST00000118501.7	-1913	56330	PDCD5	programmed cell death 5	REST
chr7	38019360	38019381	22	-	0.75191	0.59228	0.90498	-0.33391	0.26078	Promoter (<=1kb)	7	37969605	38019522	49918	2	ENSMUSG00000030421	ENSMUST00000206169.1	162	19777	URI1	URI1, prefoldin-like chaperone	REST
chr7	38019565	38019586	22	+	1.07832	0.99884	1.16714	-0.1083	0.11212	Promoter (<=1kb)	7	37960642	38019566	58925	2	ENSMUSG00000030421	ENSMUST00000206327.1	0	19777	URI1	URI1, prefoldin-like chaperone	REST
chr7	43488898	43488919	22	-	0.26325	0.21782	0.29222	-0.25154	0.14016	Promoter (1-2kb)	7	43472904	43490075	17172	2	ENSMUSG00000013367	ENSMUST00000107974.2	1177	210094	IGLON5	IgLON family member 5	REST
chr7	44305801	44305822	22	-	0.39182	0.38282	0.27061	-0.03182	-0.50193	Promoter (1-2kb)	7	44302687	44306902	4216	2	ENSMUSG00000004473	ENSMUST00000004587.10	1101	20256	CLEC11A	C-type lectin domain family 11, member a	REST
chr7	44311171	44311192	22	-	0.20203	0.20097	0.23598	-0.00688	0.20469	Promoter (<=1kb)	7	44310253	44360572	50320	1	ENSMUSG00000038738	ENSMUST00000107938.7	939	243961	SHANK1	SH3 and multiple ankyrin repeat domains 1	REST
chr7	44311993	44312014	22	+	0.18023	0.15472	0.23891	-0.19589	0.36967	Promoter (<=1kb)	7	44312688	44357487	44800	1	ENSMUSG00000038738	ENSMUST00000107935.7	-674	243961	SHANK1	SH3 and multiple ankyrin repeat domains 1	REST
chr7	44337175	44337195	21	+	0.2478	0.20654	0.23573	-0.24072	-0.06636	Promoter (1-2kb)	7	44336016	44343738	7723	1	ENSMUSG00000038738	ENSMUST00000134470.7	1159	243961	SHANK1	SH3 and multiple ankyrin repeat domains 1	REST
chr7	44509417	44509438	22	+	0.1598	0.14808	0.0973	-0.09686	-0.61326	Promoter (<=1kb)	7	44506208	44509078	2871	2	ENSMUSG00000038670	ENSMUST00000207516.1	-339	233199	MYBPC2	myosin binding protein C, fast-type	REST
chr7	45013098	45013119	22	+	0.14595	0.13611	0.179937	-0.08781	0.267353	Promoter (<=1kb)	7	45012158	45013561	1404	2	ENSMUSG00000038406	ENSMUST00000209989.1	442	233208	SCAF1	SR-related CTD-associated factor 1	REST
chr7	45787421	45787442	22	+	0.17969	0.10377	0.09918	-0.68707	-0.74128	Promoter (<=1kb)	7	45787748	45792586	4839	1	ENSMUSG00000062044	ENSMUST00000211127.1	-306	381983	LMTK3	lemur tyrosine kinase 3	REST
chr7	46399080	46399101	22	-	0.18472	0.12178	0.10324	-0.52786	-0.72899	Promoter (1-2kb)	7	46397648	46438704	41057	1	ENSMUSG00000058975	ENSMUST00000160433.2	1453	16502	KCNC1	potassium voltage gated channel, Shaw-related subfamily, member 1	REST
chr7	46640042	46640063	22	+	0.44104	0.43872	0.31331	-0.00727	-0.4672	Promoter (<=1kb)	7	46443154	46639807	196654	2	ENSMUSG00000030839	ENSMUST00000033127.11	-235	27414	SERGEF	secretion regulating guanine nucleotide exchange factor	REST
chr7	46640120	46640141	22	+	0.4261	0.49792	0.17893	0.21505	-1.16235	Promoter (<=1kb)	7	46443154	46639807	196654	2	ENSMUSG00000030839	ENSMUST00000033127.11	-313	27414	SERGEF	secretion regulating guanine nucleotide exchange factor	REST
chr7	49246266	49246287	22	+	0.57921	0.466	0.493825	-0.301095	-0.221815	Promoter (<=1kb)	7	49246189	49610087	363899	1	ENSMUSG00000052512	ENSMUST00000064395.12	77	78286	NAV2	neuron navigator 2	REST
chr7	51879340	51879361	22	+	0.25527	0.18155	0.1694	-0.4484	-0.53778	Promoter (<=1kb)	7	51879050	51994458	115409	1	ENSMUSG00000030498	ENSMUST00000107591.8	290	14453	GAS2	growth arrest specific 2	REST
chr7	57509679	57509700	22	-	0.14603	0.16344	0.06406	0.1433	-0.97616	Promoter (<=1kb)	7	57407719	57509371	101653	2	ENSMUSG00000055078	ENSMUST00000206382.1	-329	110886	GABRA5	gamma-aminobutyric acid (GABA) A receptor, subunit alpha 5	REST
chr7	57590579	57590600	22	-	0.2672	0.17494	0.13742	-0.5574	-0.8646	Promoter (<=1kb)	7	57590518	57827634	237117	1	ENSMUSG00000033676	ENSMUST00000196198.4	82	14402	GABRB3	gamma-aminobutyric acid (GABA) A receptor, subunit beta 3	REST
chr7	57590795	57590816	22	-	0.32636	0.32933	0.20255	0.01229	-0.63655	Promoter (<=1kb)	7	57590518	57827634	237117	1	ENSMUSG00000033676	ENSMUST00000196198.4	298	14402	GABRB3	gamma-aminobutyric acid (GABA) A receptor, subunit beta 3	REST
chr7	57591647	57591668	22	-	0.18977	0.24277	0.13123	0.32404	-0.47024	Promoter (<=1kb)	7	57591530	57816370	224841	1	ENSMUSG00000033676	ENSMUST00000138350.1	138	14402	GABRB3	gamma-aminobutyric acid (GABA) A receptor, subunit beta 3	REST
chr7	61982294	61982315	22	+	0.34944	0.30734	0.2065	-0.174175	-0.704105	Promoter (<=1kb)	7	61943901	61982303	38403	2	ENSMUSG00000109321	ENSMUST00000207694.1	0	320026	A330076H08RIK	RIKEN cDNA A330076H08 gene	REST
chr7	63212427	63212448	22	+	0.29685	0.293307	0.28336	-0.0162367	-0.06263	Promoter (<=1kb)	7	63098692	63212513	113822	2	ENSMUSG00000030525	ENSMUST00000032738.6	65	11441	CHRNA7	cholinergic receptor, nicotinic, alpha polypeptide 7	REST
chr7	63925843	63925864	22	-	0.22176	0.14826	0.16995	-0.5211	-0.34684	Promoter (<=1kb)	7	63891400	63924870	33471	2	ENSMUSG00000052040	ENSMUST00000183817.1	-994	50794	KLF13	Kruppel-like factor 13	REST
chr7	65156790	65156811	22	+	0.14562	0.1684	0.10991	0.1852	-0.34873	Promoter (<=1kb)	7	64756091	65156570	400480	2	ENSMUSG00000030518	ENSMUST00000119118.7	-220	70638	FAM189A1	family with sequence similarity 189, member A1	REST
chr7	75308454	75308475	22	+	0.30536	0.16027	0.12868	-0.84943	-1.12622	Promoter (<=1kb)	7	75114897	75308379	193483	2	ENSMUSG00000053025	ENSMUST00000085164.6	-75	64176	SV2B	synaptic vesicle glycoprotein 2 b	REST
chr7	75309174	75309195	22	+	0.21722	0.22356	0.0987233	0.03794	-0.99447	Promoter (<=1kb)	7	75114894	75309262	194369	2	ENSMUSG00000053025	ENSMUST00000165175.7	67	64176	SV2B	synaptic vesicle glycoprotein 2 b	REST
chr7	80370796	80370817	22	-	0.92311	0.65078	0.54812	-0.49116	-0.73054	Promoter (<=1kb)	7	80369638	80370858	1221	2	ENSMUSG00000038886	ENSMUST00000206212.1	62	140481	MAN2A2	mannosidase 2, alpha 2	REST
chr7	89403994	89404014	21	-	0.46834	0.5373	0.45835	0.19032	-0.02978	Promoter (<=1kb)	7	89156448	89404222	247775	2	ENSMUSG00000039428	ENSMUST00000124477.7	228	72759	TMEM135	transmembrane protein 135	REST
chr7	97400598	97400619	22	-	0.18713	0.22113	0.05111	0.2186	-1.53331	Promoter (<=1kb)	7	97400103	97407080	6978	1	ENSMUSG00000030647	ENSMUST00000149122.1	516	68197	NDUFC2	NADH:ubiquinone oxidoreductase subunit C2	REST
chr7	97737950	97737991	42	+	0.351035	0.36605	0.345432	0.0587	-0.00592	Promoter (<=1kb)	7	97726379	97737938	11560	2	ENSMUSG00000042797	ENSMUST00000084986.7	-12	66333	AQP11	aquaporin 11	REST
chr7	97738206	97738227	22	-	0.41568	0.44295	0.37332	0.08745	-0.14732	Promoter (<=1kb)	7	97724006	97738289	14284	2	ENSMUSG00000042797	ENSMUST00000206389.1	83	66333	AQP11	aquaporin 11	REST
chr7	99184084	99184104	21	+	0.20887	0.17315	0.3984	-0.24401	0.8684	Promoter (1-2kb)	7	99159033	99182719	23687	2	ENSMUSG00000030747	ENSMUST00000208591.1	-1365	67800	DGAT2	diacylglycerol O-acyltransferase 2	REST
chr7	100227484	100227505	22	+	0.78884	0.7826	0.58332	-0.01116	-0.42251	Promoter (<=1kb)	7	100227394	100278867	51474	1	ENSMUSG00000030729	ENSMUST00000084935.10	90	70974	PGM2L1	phosphoglucomutase 2-like 1	REST
chr7	100227839	100227860	22	+	0.304153	0.362073	0.20527	0.236807	-0.52357	Promoter (<=1kb)	7	100227710	100278868	51159	1	ENSMUSG00000030729	ENSMUST00000054436.8	129	70974	PGM2L1	phosphoglucomutase 2-like 1	REST
chr7	100894709	100894730	22	-	0.59932	0.46656	0.28615	-0.34763	-1.01481	Promoter (<=1kb)	7	100872135	100894690	22556	2	ENSMUSG00000032875	ENSMUST00000209041.1	-40	207212	ARHGEF17	Rho guanine nucleotide exchange factor (GEF) 17	REST
chr7	105556470	105556490	21	+	0.16772	0.07521	0.18768	-0.97429	0.14527	Promoter (<=1kb)	7	105555691	105556742	1052	1	ENSMUSG00000037049	ENSMUST00000211307.1	779	20597	SMPD1	sphingomyelin phosphodiesterase 1, acid lysosomal	REST
chr7	105565603	105565624	22	+	0.32874	0.27653	0.10447	-0.23347	-1.48125	Promoter (<=1kb)	7	105559161	105565505	6345	2	ENSMUSG00000037032	ENSMUST00000191250.6	-98	11785	APBB1	amyloid beta (A4) precursor protein-binding, family B, member 1	REST
chr7	105568950	105568971	22	-	0.23726	0.34951	0.10496	0.52122	-1.0377	Promoter (<=1kb)	7	105558487	105568956	10470	2	ENSMUSG00000037032	ENSMUST00000188001.6	0	11785	APBB1	amyloid beta (A4) precursor protein-binding, family B, member 1	REST
chr7	105581146	105581167	22	-	0.47454	0.44435	0.32715	-0.09074	-0.50968	Promoter (<=1kb)	7	105573968	105581188	7221	2	ENSMUSG00000037032	ENSMUST00000188726.1	42	11785	APBB1	amyloid beta (A4) precursor protein-binding, family B, member 1	REST
chr7	108949747	108949768	22	+	0.20688	0.16142	0.02822	-0.321497	-2.21816	Promoter (<=1kb)	7	108950338	109022732	72395	1	ENSMUSG00000031028	ENSMUST00000207583.1	-570	22141	TUB	tubby bipartite transcription factor	REST
chr7	112226242	112226263	22	+	0.24482	0.17836	0.27496	-0.41564	0.15513	Promoter (<=1kb)	7	112225890	112348368	122479	1	ENSMUSG00000038244	ENSMUST00000106648.7	352	320878	MICAL2	microtubule associated monooxygenase, calponin and LIM domain containing 2	REST
chr7	114745728	114745749	22	+	0.185973	0.1646	0.12298	-0.154683	-0.52171	Promoter (<=1kb)	7	114745740	114791296	45557	1	ENSMUSG00000048782	ENSMUST00000136645.7	0	233752	INSC	INSC spindle orientation adaptor protein	REST
chr7	114745785	114745806	22	-	0.18913	0.18609	0.07598	-0.02106	-1.11803	Promoter (<=1kb)	7	114745766	114850380	104615	1	ENSMUSG00000048782	ENSMUST00000169913.7	40	233752	INSC	INSC spindle orientation adaptor protein	REST
chr7	122288834	122288855	22	+	0.344247	0.337133	0.150577	-0.03301	-1.09046	Promoter (<=1kb)	7	122288751	122634399	345649	1	ENSMUSG00000052889	ENSMUST00000143692.7	83	18751	PRKCB	protein kinase C, beta	REST
chr7	122290132	122290153	22	+	0.1635	0.11867	0.12843	-0.40238	-0.30473	Promoter (<=1kb)	7	122290028	122425041	135014	1	ENSMUSG00000052889	ENSMUST00000131167.7	104	18751	PRKCB	protein kinase C, beta	REST
chr7	122598303	122598323	21	-	0.19014	0.14819	0.07932	-0.32009	-1.07595	Promoter (1-2kb)	7	122599982	122628078	28097	1	ENSMUSG00000052889	ENSMUST00000127910.1	-1679	18751	PRKCB	protein kinase C, beta	REST
chr7	122673198	122673219	22	-	0.28817	0.40408	0.1783	0.45973	-0.63426	Promoter (1-2kb)	7	122671418	122768540	97123	1	ENSMUSG00000066189	ENSMUST00000182095.1	1801	54376	CACNG3	calcium channel, voltage-dependent, gamma subunit 3	REST
chr7	123500451	123500472	22	+	0.35363	0.38927	0.31684	0.13121	-0.14926	Promoter (<=1kb)	7	123494214	123500449	6236	2	ENSMUSG00000030757	ENSMUST00000128217.1	-2	210162	ZKSCAN2	zinc finger with KRAB and SCAN domains 2	REST
chr7	126272289	126272310	22	-	1.29086	1.0187	0.66813	-0.33554	-0.92908	Promoter (<=1kb)	7	126272619	126295016	22398	1	ENSMUSG00000042978	ENSMUST00000056028.10	-330	104175	SBK1	SH3-binding kinase 1	REST
chr7	126272890	126272911	22	+	0.31037	0.25375	0.14374	-0.2706	-1.00963	Promoter (<=1kb)	7	126272619	126295016	22398	1	ENSMUSG00000042978	ENSMUST00000056028.10	271	104175	SBK1	SH3-binding kinase 1	REST
chr7	126825322	126825343	22	-	0.15511	0.03024	0.05853	-1.7874	-1.15002	Promoter (<=1kb)	7	126824653	126830215	5563	1	ENSMUSG00000058966	ENSMUST00000207020.1	690	68952	FAM57B	family with sequence similarity 57, member B	REST
chr7	126826190	126826211	22	-	0.48531	0.23852	0.19801	-0.96502	-1.21019	Promoter (1-2kb)	7	126824653	126830215	5563	1	ENSMUSG00000058966	ENSMUST00000207020.1	1558	68952	FAM57B	family with sequence similarity 57, member B	REST
chr7	126949851	126949872	22	+	0.56704	0.69503	0.55693	0.282375	-0.02561	Promoter (<=1kb)	7	126945989	126949582	3594	2	ENSMUSG00000046378	ENSMUST00000052937.11	-269	233879	ASPHD1	aspartate beta-hydroxylase domain containing 1	REST
chr7	130693319	130693340	22	+	0.16358	0.15912	0.15015	-0.03535	-0.10918	Promoter (<=1kb)	7	130692765	130764784	72020	1	ENSMUSG00000030852	ENSMUST00000207282.1	554	57752	TACC2	transforming, acidic coiled-coil containing protein 2	REST
chr7	140102084	140102104	21	-	0.24468	0.21807	0.17661	-0.15245	-0.42762	Promoter (<=1kb)	7	140101155	140101966	812	2	ENSMUSG00000025466	ENSMUST00000125421.7	-138	69064	FUOM	fucose mutarotase	REST
chr7	141215941	141215962	22	-	0.83116	0.6085	0.27662	-0.43711	-1.51864	Promoter (<=1kb)	7	141215962	141217223	1262	1	ENSMUSG00000038618	ENSMUST00000210993.1	0	66985	RASSF7	Ras association (RalGDS/AF-6) domain family (N-terminal) member 7	REST
chr7	141264245	141264266	22	+	0.162537	0.17325	0.161823	0.0821367	-0.00547333	Promoter (<=1kb)	7	141263791	141265131	1341	2	ENSMUSG00000025498	ENSMUST00000127223.7	865	54123	IRF7	interferon regulatory factor 7	REST
chr7	141430090	141430111	22	+	0.18731	0.18021	0.13721	-0.05011	-0.39758	Promoter (<=1kb)	7	141426446	141429491	3046	2	ENSMUSG00000060240	ENSMUST00000124444.1	-599	57754	CEND1	cell cycle exit and neuronal differentiation 1	REST
chr7	141431012	141431033	22	+	0.16341	0.06743	0.11483	-1.06297	-0.44199	Promoter (<=1kb)	7	141431186	141431598	413	2	ENSMUSG00000019082	ENSMUST00000174095.1	565	68267	SLC25A22	solute carrier family 25 (mitochondrial carrier, glutamate), member 22	REST
chr7	141476212	141476233	22	-	0.21966	0.21339	0.23884	-0.03814	0.11077	Promoter (<=1kb)	7	141476400	141493421	17022	1	ENSMUSG00000025511	ENSMUST00000117634.1	-188	64540	TSPAN4	tetraspanin 4	REST
chr7	141477261	141477282	22	-	0.19008	0.14594	0.33164	-0.33903	0.74126	Promoter (<=1kb)	7	141476400	141493421	17022	1	ENSMUSG00000025511	ENSMUST00000117634.1	882	64540	TSPAN4	tetraspanin 4	REST
chr7	141477345	141477366	22	-	0.19915	0.1407	0.22856	-0.44591	0.18114	Promoter (<=1kb)	7	141476400	141493421	17022	1	ENSMUSG00000025511	ENSMUST00000117634.1	966	64540	TSPAN4	tetraspanin 4	REST
chr7	141949821	141949842	22	-	0.87417	0.99519	0.48958	0.183	-0.8104	Promoter (<=1kb)	7	141949846	141999172	49327	1	ENSMUSG00000053046	ENSMUST00000172652.7	-25	75770	BRSK2	BR serine/threonine kinase 2	REST
chr7	141950358	141950379	22	-	0.28221	0.24384	0.2088	-0.19541	-0.40041	Promoter (<=1kb)	7	141950086	142002232	52147	1	ENSMUSG00000053046	ENSMUST00000075528.11	293	75770	BRSK2	BR serine/threonine kinase 2	REST
chr7	142060532	142060553	22	-	0.22973	0.16802	0.25403	-0.40818	0.13361	Promoter (<=1kb)	7	142008536	142060853	52318	2	ENSMUSG00000025147	ENSMUST00000211206.1	321	101513	MOB2	MOB kinase activator 2	REST
chr8	3587338	3587359	22	-	0.19269	0.16929	0.16468	-0.16758	-0.20302	Promoter (<=1kb)	8	3587293	3609075	21783	1	ENSMUSG00000044433	ENSMUST00000057028.14	66	69697	CAMSAP3	calmodulin regulated spectrin-associated protein family, member 3	REST
chr8	3608042	3608062	21	-	0.1593	0.10424	0.07336	-0.52681	-0.93644	Promoter (1-2kb)	8	3606338	3609042	2705	1	ENSMUSG00000044433	ENSMUST00000207152.1	1724	69697	CAMSAP3	calmodulin regulated spectrin-associated protein family, member 3	REST
chr8	9770430	9770451	22	-	0.22995	0.21967	0.13794	-0.06042	-0.65996	Promoter (<=1kb)	8	9429733	9770104	340372	2	ENSMUSG00000079157	ENSMUST00000207869.1	-347	270028	FAM155A	family with sequence similarity 155, member A	REST
chr8	9771895	9771916	22	+	0.19713	0.17478	0.12677	-0.15619	-0.56282	Promoter (<=1kb)	8	9205902	9771161	565260	2	ENSMUSG00000079157	ENSMUST00000110969.4	-734	270028	FAM155A	family with sequence similarity 155, member A	REST
chr8	9772058	9772079	22	-	0.16461	0.10616	0.10048	-0.54675	-0.61284	Promoter (<=1kb)	8	9205902	9771161	565260	2	ENSMUSG00000079157	ENSMUST00000110969.4	-918	270028	FAM155A	family with sequence similarity 155, member A	REST
chr8	12947270	12947290	21	-	0.17017	0.13983	0.07508	-0.24977	-0.99489	Promoter (<=1kb)	8	12947919	12988152	40234	1	ENSMUSG00000031442	ENSMUST00000130302.1	-649	17207	MCF2L	mcf.2 transforming sequence-like	REST
chr8	12948284	12948305	22	-	0.21315	0.27733	0.10211	0.34989	-0.92923	Promoter (<=1kb)	8	12947953	13014029	66077	1	ENSMUSG00000031442	ENSMUST00000110871.7	352	17207	MCF2L	mcf.2 transforming sequence-like	REST
chr8	12948829	12948850	22	-	0.19129	0.3248	0.16599	0.70472	-0.18336	Promoter (<=1kb)	8	12949416	13019275	69860	1	ENSMUSG00000031442	ENSMUST00000110867.8	-587	17207	MCF2L	mcf.2 transforming sequence-like	REST
chr8	13200375	13200396	22	-	0.30615	0.35887	0.17684	0.21574	-0.72652	Promoter (<=1kb)	8	13176870	13200535	23666	2	ENSMUSG00000038515	ENSMUST00000165605.3	160	66790	GRTP1	GH regulated TBC protein 1	REST
chr8	13758499	13758520	22	+	0.25394	0.11576	0.19314	-1.00913	-0.36103	Promoter (<=1kb)	8	13758767	13763010	4244	1	ENSMUSG00000038416	ENSMUST00000129872.1	-247	69957	CDC16	CDC16 cell division cycle 16	REST
chr8	13888092	13888113	22	+	0.18544	0.14229	0.09301	-0.33886	-0.85834	Promoter (<=1kb)	8	13884794	13887215	2422	2	ENSMUSG00000031458	ENSMUST00000210249.1	-877	66423	COPRS	coordinator of PRMT5, differentiation stimulator	REST
chr8	13889188	13889209	22	-	0.19442	0.20536	0.16532	0.07157	-0.2097	Promoter (<=1kb)	8	13884996	13889964	4969	2	ENSMUSG00000031458	ENSMUST00000209371.1	776	66423	COPRS	coordinator of PRMT5, differentiation stimulator	REST
chr8	13891940	13891961	22	+	0.18129	0.096395	0.023775	-0.78669	-2.18368	Promoter (1-2kb)	8	13887460	13890281	2822	2	ENSMUSG00000031458	ENSMUST00000210749.1	-1659	66423	COPRS	coordinator of PRMT5, differentiation stimulator	REST
chr8	13907920	13907941	22	-	0.31292	0.34237	0.25276	0.12205	-0.28689	Promoter (<=1kb)	8	13907803	13940521	32719	1	ENSMUSG00000038365	ENSMUST00000209913.1	138	66822	FBXO25	F-box protein 25	REST
chr8	20425076	20425097	22	-	0.17935	0.09735	0.23048	-0.76103	0.32838	Promoter (<=1kb)	8	20385782	20424814	39033	2	ENSMUSG00000071793	ENSMUST00000140111.7	-283	381598	2610005L07RIK	cadherin 11 pseudogene	REST
chr8	27174624	27174645	22	-	0.92474	0.54365	1.0988	-0.74441	0.2438	Promoter (<=1kb)	8	27161898	27174627	12730	2	ENSMUSG00000031488	ENSMUST00000210919.1	0	75767	RAB11FIP1	RAB11 family interacting protein 1 (class I)	REST
chr8	33385799	33385820	22	+	0.86013	0.93586	0.68821	0.11899	-0.31327	Promoter (<=1kb)	8	33234384	33385527	151144	2	ENSMUSG00000031583	ENSMUST00000033991.12	-272	22427	WRN	Werner syndrome RecQ like helicase	REST
chr8	33386748	33386769	22	+	0.261537	0.18171	0.15156	-0.4794	-0.71211	Promoter (<=1kb)	8	33386325	33417467	31143	1	ENSMUSG00000049184	ENSMUST00000078058.4	423	75029	PURG	purine-rich element binding protein G	REST
chr8	40307531	40307552	22	-	0.27012	0.23805	0.14427	-0.16858	-0.81797	Promoter (<=1kb)	8	40307458	40384662	77205	1	ENSMUSG00000039478	ENSMUST00000068999.13	94	78506	MICU3	mitochondrial calcium uptake family, member 3	REST
chr8	40307654	40307675	22	+	0.61095	0.69128	0.49596	0.17271	-0.28992	Promoter (<=1kb)	8	40307458	40384662	77205	1	ENSMUSG00000039478	ENSMUST00000068999.13	196	78506	MICU3	mitochondrial calcium uptake family, member 3	REST
chr8	40423987	40424008	22	+	0.30862	0.19833	0.20959	-0.58839	-0.51606	Promoter (<=1kb)	8	40424104	40454615	30512	1	ENSMUSG00000039470	ENSMUST00000168799.1	-96	70546	ZDHHC2	zinc finger, DHHC domain containing 2	REST
chr8	41375299	41375320	22	+	0.170587	0.2008	0.132337	0.211603	-0.33911	Promoter (<=1kb)	8	41354027	41374773	20747	2	ENSMUSG00000031591	ENSMUST00000143057.1	-526	11886	ASAH1	N-acylsphingosine amidohydrolase 1	REST
chr8	45381322	45381343	22	-	0.17823	0.1481	0.14626	-0.23696	-0.25278	Promoter (<=1kb)	8	45336725	45382291	45567	2	ENSMUSG00000070044	ENSMUST00000093526.12	969	212326	FAM149A	family with sequence similarity 149, member A	REST
chr8	46010508	46010529	22	-	0.32573	0.39159	0.13704	0.2511	-1.13508	Promoter (<=1kb)	8	46010602	46029477	18876	1	ENSMUSG00000031637	ENSMUST00000110381.8	-94	67620	LRP2BP	Lrp2 binding protein	REST
chr8	54724479	54724500	22	+	1.31314	1.36638	0.92719	0.05647	-0.4928	Promoter (<=1kb)	8	54629247	54724504	95258	2	ENSMUSG00000039375	ENSMUST00000175915.7	4	244484	WDR17	WD repeat domain 17	REST
chr8	54724536	54724556	21	+	1.21563	1.37964	0.75971	0.17971	-0.66377	Promoter (<=1kb)	8	54629247	54724504	95258	2	ENSMUSG00000039375	ENSMUST00000175915.7	-32	244484	WDR17	WD repeat domain 17	REST
chr8	64206124	64206145	22	+	0.18535	0.17077	0.09558	-0.10588	-0.82546	Promoter (<=1kb)	8	64084326	64206008	121683	2	ENSMUSG00000053626	ENSMUST00000209451.1	-116	21892	TLL1	tolloid-like	REST
chr8	71457024	71457045	22	-	0.14818	0.13696	0.09797	-0.09919	-0.50909	Promoter (1-2kb)	8	71457325	71458907	1583	2	ENSMUSG00000007950	ENSMUST00000212321.1	1883	64296	ABHD8	abhydrolase domain containing 8	REST
chr8	71667622	71667643	22	-	0.16642	0.12197	0.09143	-0.39131	-0.73886	Promoter (<=1kb)	8	71660346	71668082	7737	2	ENSMUSG00000034799	ENSMUST00000175780.1	460	382018	UNC13A	unc-13 homolog A	REST
chr8	71709745	71709766	22	-	0.21872	0.15052	0.14535	-0.48372	-0.52796	Promoter (1-2kb)	8	71709637	71711106	1470	2	ENSMUSG00000070000	ENSMUST00000149363.7	1361	74015	FCHO1	FCH domain only 1	REST
chr8	71710037	71710058	22	-	0.3933	0.36141	0.19176	-0.11565	-0.96248	Promoter (1-2kb)	8	71709637	71711106	1470	2	ENSMUSG00000070000	ENSMUST00000149363.7	1069	74015	FCHO1	FCH domain only 1	REST
chr8	71720469	71720490	22	+	0.17265	0.1912	0.13922	0.13218	-0.27388	Promoter (<=1kb)	8	71708387	71721307	12921	2	ENSMUSG00000070000	ENSMUST00000093444.12	817	74015	FCHO1	FCH domain only 1	REST
chr8	71723068	71723089	22	+	0.17403	0.2099	0.12559	0.24393	-0.41267	Promoter (<=1kb)	8	71717215	71723347	6133	2	ENSMUSG00000070000	ENSMUST00000125092.1	258	74015	FCHO1	FCH domain only 1	REST
chr8	71723101	71723122	22	+	0.16334	0.16757	0.12531	0.03279	-0.33398	Promoter (<=1kb)	8	71717215	71723347	6133	2	ENSMUSG00000070000	ENSMUST00000125092.1	225	74015	FCHO1	FCH domain only 1	REST
chr8	71723937	71723958	22	+	0.15047	0.09809	0.06545	-0.52706	-0.99061	Promoter (<=1kb)	8	71717215	71723347	6133	2	ENSMUSG00000070000	ENSMUST00000125092.1	-590	74015	FCHO1	FCH domain only 1	REST
chr8	84706618	84706639	22	+	0.19271	0.26166	0.17587	0.40393	-0.11859	Promoter (1-2kb)	8	84704712	84707716	3005	2	ENSMUSG00000001911	ENSMUST00000148746.1	1077	18032	NFIX	nuclear factor I/X	REST
chr8	84935478	84935499	22	-	0.16521	0.15809	0.1121	-0.05634	-0.48539	Promoter (1-2kb)	8	84934924	84937344	2421	2	ENSMUSG00000053693	ENSMUST00000128356.1	1866	56527	MAST1	microtubule associated serine/threonine kinase 1	REST
chr8	84937315	84937336	22	+	0.58911	0.294455	0.320425	-0.953685	-0.8381	Promoter (<=1kb)	8	84934924	84937344	2421	2	ENSMUSG00000053693	ENSMUST00000128356.1	8	56527	MAST1	microtubule associated serine/threonine kinase 1	REST
chr8	87471514	87471535	22	+	0.1488	0.03252	0.09396	-1.67151	-0.56397	Promoter (<=1kb)	8	87468867	87471068	2202	2	ENSMUSG00000031654	ENSMUST00000211279.1	-446	12404	CBLN1	cerebellin 1 precursor protein	REST
chr8	105254009	105254030	22	-	0.21887	0.08994	0.10026	-1.11466	-0.98599	Promoter (1-2kb)	8	105254322	105255151	830	2	ENSMUSG00000069920	ENSMUST00000161745.2	1142	97440	B3GNT9	UDP-GlcNAc:betaGal beta-1,3-N-acetylglucosaminyltransferase 9	REST
chr8	105259543	105259564	22	+	0.18198	0.132627	0.244283	-0.402767	0.364503	Promoter (<=1kb)	8	105259190	105260120	931	2	ENSMUSG00000031887	ENSMUST00000136239.1	556	71609	TRADD	TNFRSF1A-associated via death domain	REST
chr8	105375533	105375554	22	+	0.15806	0.10739	0.0539	-0.48091	-1.26092	Promoter (<=1kb)	8	105375381	105382862	7482	1	ENSMUSG00000014782	ENSMUST00000014927.7	152	102075	PLEKHG4	pleckstrin homology domain containing, family G (with RhoGef domain) member 4	REST
chr8	106336249	106336270	22	+	0.15108	0.15934	0.12914	0.06776	-0.19716	Promoter (1-2kb)	8	106252548	106337988	85441	2	ENSMUSG00000031906	ENSMUST00000067512.7	1718	58994	SMPD3	sphingomyelin phosphodiesterase 3, neutral	REST
chr8	106336556	106336577	22	+	0.1953	0.164653	0.11556	-0.215347	-0.659217	Promoter (1-2kb)	8	106252548	106337988	85441	2	ENSMUSG00000031906	ENSMUST00000067512.7	1411	58994	SMPD3	sphingomyelin phosphodiesterase 3, neutral	REST
chr8	106336978	106336999	22	-	0.26506	0.19101	0.06318	-0.43274	-1.76856	Promoter (1-2kb)	8	106252548	106337988	85441	2	ENSMUSG00000031906	ENSMUST00000067512.7	1010	58994	SMPD3	sphingomyelin phosphodiesterase 3, neutral	REST
chr8	106337707	106337728	22	+	0.42029	0.30794	0.25854	-0.42425	-0.65926	Promoter (<=1kb)	8	106252548	106337988	85441	2	ENSMUSG00000031906	ENSMUST00000067512.7	260	58994	SMPD3	sphingomyelin phosphodiesterase 3, neutral	REST
chr8	106337958	106337979	22	+	1.67518	1.64347	1.29924	-0.02723	-0.36156	Promoter (<=1kb)	8	106252548	106337988	85441	2	ENSMUSG00000031906	ENSMUST00000067512.7	9	58994	SMPD3	sphingomyelin phosphodiesterase 3, neutral	REST
chr8	106935998	106936019	22	+	0.518	0.42938	0.25605	-0.25931	-0.96093	Promoter (<=1kb)	8	106936149	106981744	45596	1	ENSMUSG00000041308	ENSMUST00000212298.1	-130	20650	SNTB2	syntrophin, basic 2	REST
chr8	106936123	106936144	22	+	0.37075	0.25842	0.24067	-0.48796	-0.58276	Promoter (<=1kb)	8	106936149	106981744	45596	1	ENSMUSG00000041308	ENSMUST00000212298.1	-5	20650	SNTB2	syntrophin, basic 2	REST
chr8	106937003	106937023	21	-	0.15634	0.12244	0.1152	-0.30667	-0.38156	Promoter (<=1kb)	8	106936149	106981744	45596	1	ENSMUSG00000041308	ENSMUST00000212298.1	874	20650	SNTB2	syntrophin, basic 2	REST
chr8	114439844	114439865	22	+	0.52472	0.30588	0.23881	-0.73995	-1.07161	Promoter (<=1kb)	8	114439702	114474529	34828	1	ENSMUSG00000004637	ENSMUST00000109107.2	142	80707	WWOX	WW domain-containing oxidoreductase	REST
chr8	114440643	114440664	22	+	0.25124	0.2307	0.07881	-0.11331	-1.49044	Promoter (<=1kb)	8	114439702	114474529	34828	1	ENSMUSG00000004637	ENSMUST00000109107.2	941	80707	WWOX	WW domain-containing oxidoreductase	REST
chr8	119395039	119395060	22	+	0.42241	0.42368	0.37742	0.00413	-0.15447	Promoter (<=1kb)	8	119394898	119411087	16190	1	ENSMUSG00000074064	ENSMUST00000145121.1	141	56690	MLYCD	malonyl-CoA decarboxylase	REST
chr8	119395254	119395274	21	-	0.29527	0.2727	0.2422	-0.10692	-0.26528	Promoter (<=1kb)	8	119394898	119411087	16190	1	ENSMUSG00000074064	ENSMUST00000145121.1	376	56690	MLYCD	malonyl-CoA decarboxylase	REST
chr8	119574930	119574951	22	-	0.73	0.8976	0.535	0.29073	-0.43394	Promoter (<=1kb)	8	119567857	119575175	7319	2	ENSMUSG00000034189	ENSMUST00000212198.1	245	72552	HSDL1	hydroxysteroid dehydrogenase like 1	REST
chr8	120101049	120101070	22	-	0.27537	0.44183	0.23971	0.64363	-0.18516	Promoter (<=1kb)	8	120092975	120101072	8098	2	ENSMUSG00000031823	ENSMUST00000123186.1	23	102193	ZDHHC7	zinc finger, DHHC domain containing 7	REST
chr8	120144243	120144264	22	-	0.20402	0.17297	0.10382	-0.21454	-0.85182	Promoter (<=1kb)	8	120144463	120145518	1056	1	ENSMUSG00000031824	ENSMUST00000132229.1	-220	234797	6430548M08RIK	RIKEN cDNA 6430548M08 gene	REST
chr8	121729924	121729945	22	+	0.17539	0.13649	0.10911	-0.31903	-0.59516	Promoter (<=1kb)	8	121729623	121789617	59995	1	ENSMUSG00000025318	ENSMUST00000169735.1	301	57340	JPH3	junctophilin 3	REST
chr8	123411669	123411690	22	-	0.24575	0.22871	0.19192	-0.09535	-0.3256	Promoter (<=1kb)	8	123411590	123421094	9505	1	ENSMUSG00000062380	ENSMUST00000212743.1	100	22152	TUBB3	tubulin, beta 3 class III	REST
chr8	123443279	123443300	22	+	1.06106	1.03645	0.715555	-0.033195	-0.56349	Promoter (<=1kb)	8	123443308	123463262	19955	1	ENSMUSG00000001482	ENSMUST00000108830.1	-8	23854	DEF8	differentially expressed in FDCP 8	REST
chr8	123826229	123826250	22	+	0.20784	0.33135	0.12381	0.62336	-0.66132	Promoter (1-2kb)	8	123827329	123834814	7486	1	ENSMUSG00000019478	ENSMUST00000212846.1	-1079	19341	RAB4A	RAB4A, member RAS oncogene family	REST
chr8	124432990	124433011	22	-	0.19843	0.17582	0.0363	-0.15712	-1.94299	Promoter (<=1kb)	8	124369049	124433936	64888	2	ENSMUSG00000050751	ENSMUST00000052580.9	946	209966	PGBD5	piggyBac transposable element derived 5	REST
chr8	124793878	124793899	22	-	0.28575	0.40297	0.21578	0.46731	-0.37395	Promoter (<=1kb)	8	124793092	124834702	41611	1	ENSMUSG00000036913	ENSMUST00000041106.8	807	330863	TRIM67	tripartite motif-containing 67	REST
chr8	124794262	124794283	22	-	0.22657	0.27842	0.19559	0.27465	-0.19313	Promoter (1-2kb)	8	124793092	124834702	41611	1	ENSMUSG00000036913	ENSMUST00000041106.8	1191	330863	TRIM67	tripartite motif-containing 67	REST
chr8	124949214	124949235	22	+	0.93336	0.70533	0.50666	-0.39406	-0.85531	Promoter (<=1kb)	8	124908587	124949324	40738	2	ENSMUSG00000031987	ENSMUST00000034469.6	89	112405	EGLN1	egl-9 family hypoxia-inducible factor 1	REST
chr9	7176723	7176744	22	+	0.24491	0.21788	0.16341	-0.15425	-0.528175	Promoter (<=1kb)	9	6929304	7176957	247654	2	ENSMUSG00000047193	ENSMUST00000147193.7	213	110350	DYNC2H1	dynein cytoplasmic 2 heavy chain 1	REST
chr9	7177417	7177438	22	-	0.23089	0.14988	0.10447	-0.56066	-1.00726	Promoter (<=1kb)	9	6928503	7177046	248544	2	ENSMUSG00000047193	ENSMUST00000048417.12	-392	110350	DYNC2H1	dynein cytoplasmic 2 heavy chain 1	REST
chr9	21198139	21198159	21	+	0.33773	0.18967	0.13114	-0.7688	-1.23921	Promoter (1-2kb)	9	21196705	21211627	14923	1	ENSMUSG00000032177	ENSMUST00000003395.9	1434	18577	PDE4A	phosphodiesterase 4A, cAMP specific	REST
chr9	21198256	21198276	21	+	0.89013	0.44883	0.39453	-0.95598	-1.13329	Promoter (1-2kb)	9	21196705	21211627	14923	1	ENSMUSG00000032177	ENSMUST00000003395.9	1551	18577	PDE4A	phosphodiesterase 4A, cAMP specific	REST
chr9	40321571	40321592	22	-	0.22444	0.15448	0.43136	-0.4848	0.88294	Promoter (<=1kb)	9	40315720	40320920	5201	2	ENSMUSG00000040111	ENSMUST00000239052.1	-672	235283	GRAMD1B	GRAM domain containing 1B	REST
chr9	40321644	40321665	22	-	0.25259	0.09625	0.42055	-1.22463	0.69119	Promoter (<=1kb)	9	40315720	40320920	5201	2	ENSMUSG00000040111	ENSMUST00000239052.1	-745	235283	GRAMD1B	GRAM domain containing 1B	REST
chr9	44288491	44288512	22	+	0.18267	0.16359	0.1117	-0.14214	-0.61925	Promoter (<=1kb)	9	44273188	44288615	15428	2	ENSMUSG00000032131	ENSMUST00000161354.8	103	192663	ABCG4	ATP binding cassette subfamily G member 4	REST
chr9	49340551	49340572	22	-	0.1701	0.17319	0.10723	0.02318	-0.57675	Promoter (<=1kb)	9	49340627	49408177	67551	1	ENSMUSG00000032259	ENSMUST00000075764.7	-76	13489	DRD2	dopamine receptor D2	REST
chr9	50700989	50701010	22	+	0.16776	0.14015	0.06182	-0.22856	-1.19157	Promoter (1-2kb)	9	50689920	50699437	9518	2	ENSMUSG00000032064	ENSMUST00000151109.7	-1552	330938	DIXDC1	DIX domain containing 1	REST
chr9	51765382	51765403	22	-	0.52021	0.42437	0.31257	-0.28136	-0.69872	Promoter (<=1kb)	9	51765352	51853856	88505	1	ENSMUSG00000053199	ENSMUST00000065496.11	51	244867	ARHGAP20	Rho GTPase activating protein 20	REST
chr9	56635368	56635389	22	-	0.25716	0.24857	0.15176	-0.04531	-0.68814	Promoter (<=1kb)	9	56619088	56635628	16541	2	ENSMUSG00000049556	ENSMUST00000114256.1	260	235402	LINGO1	leucine rich repeat and Ig domain containing 1	REST
chr9	57131182	57131203	22	-	0.78448	0.82721	0.61004	0.0746	-0.35227	Promoter (<=1kb)	9	57129983	57131244	1262	2	ENSMUSG00000086728	ENSMUST00000142077.2	62	76794	MAN2C1OS	mannosidase, alpha, class 2C, member 1, opposite strand	REST
chr9	57653777	57653798	22	+	0.23968	0.15177	0.04021	-0.59431	-2.09609	Promoter (<=1kb)	9	57626913	57653631	26719	2	ENSMUSG00000032312	ENSMUST00000215396.1	-146	12988	CSK	c-src tyrosine kinase	REST
chr9	59578146	59578166	21	+	1.53254	1.07714	0.71941	-0.50062	-1.06948	Promoter (<=1kb)	9	59578192	59607292	29101	1	ENSMUSG00000032297	ENSMUST00000118549.7	-26	76183	CELF6	CUGBP, Elav-like family member 6	REST
chr9	59578435	59578456	22	+	0.82683	0.84955	0.69318	0.03817	-0.24759	Promoter (<=1kb)	9	59578337	59607292	28956	1	ENSMUSG00000032297	ENSMUST00000034840.9	98	76183	CELF6	CUGBP, Elav-like family member 6	REST
chr9	59657891	59657912	22	-	0.26449	0.16153	0.11925	-0.6462	-1.02708	Promoter (<=1kb)	9	59658243	59670598	12356	1	ENSMUSG00000032294	ENSMUST00000213930.1	-352	18746	PKM	pyruvate kinase, muscle	REST
chr9	59679200	59679221	22	-	0.1666	0.13317	0.07409	-0.28366	-0.98264	Promoter (<=1kb)	9	59680144	59713923	33780	1	ENSMUSG00000074259	ENSMUST00000123914.7	-944	546134	GRAMD2	GRAM domain containing 2	REST
chr9	61374222	61374243	22	-	0.31736	0.24391	0.35448	-0.35343	0.15031	Promoter (<=1kb)	9	61374329	61394637	20309	1	ENSMUSG00000032280	ENSMUST00000161194.7	-107	21887	TLE3	transducin-like enhancer of split 3	REST
chr9	61374680	61374701	22	+	0.26384	0.209393	0.334363	-0.30692	0.3183	Promoter (<=1kb)	9	61374329	61394637	20309	1	ENSMUSG00000032280	ENSMUST00000161194.7	351	21887	TLE3	transducin-like enhancer of split 3	REST
chr9	65101362	65101383	22	-	0.3468	0.29304	0.11649	-0.22818	-1.42165	Promoter (<=1kb)	9	65101486	65137940	36455	1	ENSMUSG00000032816	ENSMUST00000213533.1	-124	56741	IGDCC4	immunoglobulin superfamily, DCC subclass, member 4	REST
chr9	67840416	67840437	22	-	1.05267	1.21322	0.78275	0.2011	-0.41787	Promoter (<=1kb)	9	67840412	67905810	65399	1	ENSMUSG00000035284	ENSMUST00000217386.1	25	320528	VPS13C	vacuolar protein sorting 13C	REST
chr9	72807605	72807626	22	-	0.22784	0.21924	0.1486	-0.05081	-0.55393	Promoter (<=1kb)	9	72806874	72917291	110418	1	ENSMUSG00000036030	ENSMUST00000055535.8	752	235472	PRTG	protogenin	REST
chr9	72807699	72807720	22	-	0.27996	0.49068	0.16227	0.76629	-0.71656	Promoter (<=1kb)	9	72806874	72917291	110418	1	ENSMUSG00000036030	ENSMUST00000055535.8	846	235472	PRTG	protogenin	REST
chr9	73044984	73045005	22	+	0.31407	0.225013	0.120153	-0.44621	-1.24906	Promoter (<=1kb)	9	73044984	73085320	40337	1	ENSMUSG00000032202	ENSMUST00000184575.1	0	11891	RAB27A	RAB27A, member RAS oncogene family	REST
chr9	75314430	75314451	22	-	0.54021	0.62776	0.36651	0.20925	-0.53467	Promoter (<=1kb)	9	75314141	75335776	21636	1	ENSMUSG00000032192	ENSMUST00000215002.1	310	14697	GNB5	guanine nucleotide binding protein (G protein), beta 5	REST
chr9	75609710	75609731	22	+	0.21468	0.126287	0.132363	-0.67958	-0.620993	Promoter (1-2kb)	9	75592574	75611075	18502	2	ENSMUSG00000032186	ENSMUST00000213565.1	1344	50876	TMOD2	tropomodulin 2	REST
chr9	75611002	75611023	22	-	0.29307	0.15323	0.10538	-0.85125	-1.31545	Promoter (<=1kb)	9	75592574	75611075	18502	2	ENSMUSG00000032186	ENSMUST00000213565.1	73	50876	TMOD2	tropomodulin 2	REST
chr9	75611433	75611454	22	+	0.23546	0.210287	0.14318	-0.14926	-0.64445	Promoter (<=1kb)	9	75565624	75611325	45702	2	ENSMUSG00000032186	ENSMUST00000064433.10	-108	50876	TMOD2	tropomodulin 2	REST
chr9	77544457	77544478	22	+	0.30029	0.41182	0.25746	0.43025	-0.20662	Promoter (<=1kb)	9	77540516	77544790	4275	2	ENSMUSG00000032352	ENSMUST00000183980.1	312	214345	LRRC1	leucine rich repeat containing 1	REST
chr9	78470247	78470268	22	-	0.14844	0.07866	0.20215	-0.76756	0.39788	Promoter (<=1kb)	9	78470393	78473833	3441	1	ENSMUSG00000032342	ENSMUST00000136478.1	-146	68291	MTO1	mitochondrial tRNA translation optimization 1	REST
chr9	78481629	78481650	22	-	2.06823	1.98492	2.4653	-0.05872	0.25106	Promoter (<=1kb)	9	78478449	78481724	3276	2	ENSMUSG00000037742	ENSMUST00000042235.14	95	13627	EEF1A1	eukaryotic translation elongation factor 1 alpha 1	REST
chr9	83111909	83111930	22	+	0.14562	0.09071	0.07043	-0.57814	-0.86805	Promoter (<=1kb)	9	83110181	83112568	2388	2	ENSMUSG00000066456	ENSMUST00000191105.1	638	94353	HMGN3	high mobility group nucleosomal binding domain 3	REST
chr9	86695962	86695983	22	-	0.45476	0.42366	0.33743	-0.0976	-0.40885	Promoter (<=1kb)	9	86581371	86695953	114583	2	ENSMUSG00000032418	ENSMUST00000034989.14	-30	17436	ME1	malic enzyme 1, NADP(+)-dependent, cytosolic	REST
chr9	86879977	86879998	22	+	0.27736	0.23625	0.188653	-0.21412	-0.509697	Promoter (<=1kb)	9	86835109	86880397	45289	2	ENSMUSG00000033419	ENSMUST00000191290.2	399	20616	SNAP91	synaptosomal-associated protein 91	REST
chr9	95845340	95845361	22	+	0.496267	0.43347	0.30283	-0.185727	-0.674777	Promoter (<=1kb)	9	95785554	95845311	59758	2	ENSMUSG00000049493	ENSMUST00000135816.1	-29	102502	PLS1	plastin 1 (I-isoform)	REST
chr9	98032944	98032965	22	+	0.23801	0.23745	0.176593	-0.00313	-0.391147	Promoter (<=1kb)	9	97453257	98032983	579727	2	ENSMUSG00000032452	ENSMUST00000162295.1	18	64085	CLSTN2	calsyntenin 2	REST
chr9	103008830	103008851	22	-	0.15952	0.10766	0.17581	-0.4896	0.12485	Promoter (<=1kb)	9	103008499	103096002	87504	1	ENSMUSG00000032548	ENSMUST00000188664.1	352	24059	SLCO2A1	solute carrier organic anion transporter family, member 2a1	REST
chr9	106371037	106371058	22	+	0.16047	0.13246	0.0792567	-0.24232	-0.85983	Promoter (<=1kb)	9	106370744	106373856	3113	1	ENSMUSG00000053716	ENSMUST00000173748.1	293	235584	DUSP7	dual specificity phosphatase 7	REST
chr9	106464714	106464735	22	+	0.26468	0.18597	0.15756	-0.46558	-0.67894	Promoter (1-2kb)	9	106463962	106465938	1977	2	ENSMUSG00000091735	ENSMUST00000164834.2	1203	436090	GPR62	G protein-coupled receptor 62	REST
chr9	106465279	106465300	22	+	0.71978	0.57927	0.44963	-0.30358	-0.6548	Promoter (<=1kb)	9	106463962	106465938	1977	2	ENSMUSG00000091735	ENSMUST00000164834.2	638	436090	GPR62	G protein-coupled receptor 62	REST
chr9	106465318	106465339	22	+	0.72323	0.63657	0.45371	-0.17868	-0.64905	Promoter (<=1kb)	9	106463962	106465938	1977	2	ENSMUSG00000091735	ENSMUST00000164834.2	599	436090	GPR62	G protein-coupled receptor 62	REST
chr9	108111182	108111203	22	-	0.14977	0.06921	0.08125	-0.92306	-0.74173	Promoter (<=1kb)	9	108096023	108110413	14391	2	ENSMUSG00000032589	ENSMUST00000124763.1	-790	12217	BSN	bassoon	REST
chr9	108450873	108450894	22	-	0.19556	0.18815	0.14853	-0.0503	-0.3538	Promoter (<=1kb)	9	108447658	108450804	3147	2	ENSMUSG00000032609	ENSMUST00000192245.1	-90	78267	KLHDC8B	kelch domain containing 8B	REST
chr9	108479413	108479433	21	+	0.18649	0.15664	0.22874	-0.22445	0.26775	Promoter (<=1kb)	9	108479736	108480381	646	1	ENSMUSG00000052911	ENSMUST00000194147.1	-303	16779	LAMB2	laminin, beta 2	REST
chr9	108597257	108597278	22	-	0.16246	0.17205	0.15289	0.07363	-0.07743	Promoter (<=1kb)	9	108582991	108597346	14356	2	ENSMUSG00000006675	ENSMUST00000192080.5	89	74443	P4HTM	prolyl 4-hydroxylase, transmembrane (endoplasmic reticulum)	REST
chr9	108597368	108597389	22	+	0.22899	0.28205	0.12833	0.278	-0.74458	Promoter (<=1kb)	9	108582991	108597346	14356	2	ENSMUSG00000006675	ENSMUST00000192080.5	-22	74443	P4HTM	prolyl 4-hydroxylase, transmembrane (endoplasmic reticulum)	REST
chr9	108937094	108937115	22	+	0.27732	0.234	0.20829	-0.227743	-0.38014	Promoter (<=1kb)	9	108936892	108944423	7532	1	ENSMUSG00000025651	ENSMUST00000195387.1	202	22273	UQCRC1	ubiquinol-cytochrome c reductase core protein 1	REST
chr9	110052142	110052163	22	-	0.27424	0.13174	0.12385	-0.95224	-1.02892	Promoter (<=1kb)	9	110052052	110083173	31122	1	ENSMUSG00000032479	ENSMUST00000199498.4	111	17758	MAP4	microtubule-associated protein 4	REST
chr9	110333144	110333165	22	+	0.610573	0.476337	0.440417	-0.34253	-0.452427	Promoter (<=1kb)	9	110333288	110373081	39794	1	ENSMUSG00000032485	ENSMUST00000198976.4	-123	235623	SCAP	SREBF chaperone	REST
chr9	113792680	113792701	22	+	0.38622	0.36749	0.3445	-0.06798	-0.15606	Promoter (<=1kb)	9	113793326	113817655	24330	1	ENSMUSG00000033392	ENSMUST00000213902.1	-625	76499	CLASP2	CLIP associating protein 2	REST
chr9	113812563	113812584	22	+	0.278593	0.454947	0.25157	0.65237	-0.137153	Promoter (<=1kb)	9	113812586	113855729	43144	1	ENSMUSG00000033392	ENSMUST00000214860.1	-2	76499	CLASP2	CLIP associating protein 2	REST
chr9	119402133	119402154	22	+	0.895223	0.95982	0.743723	0.0985067	-0.260823	Promoter (<=1kb)	9	119402118	119433515	31398	1	ENSMUSG00000061393	ENSMUST00000165044.2	15	11481	ACVR2B	activin receptor IIB	REST
chr9	119403978	119403999	22	+	0.14555	0.11235	0.08413	-0.32141	-0.66537	Promoter (1-2kb)	9	119402444	119434995	32552	1	ENSMUSG00000061393	ENSMUST00000215746.1	1534	11481	ACVR2B	activin receptor IIB	REST
chr9	119430517	119430538	22	+	0.39656	0.37661	0.35827	-0.07068	-0.13887	Promoter (<=1kb)	9	119430346	119433034	2689	1	ENSMUSG00000061393	ENSMUST00000217621.1	171	11481	ACVR2B	activin receptor IIB	REST
chr9	121297327	121297348	22	-	0.25293	0.30164	0.19644	0.23637	-0.33362	Promoter (<=1kb)	9	121297502	121473617	176116	1	ENSMUSG00000032536	ENSMUST00000211301.1	-175	67095	TRAK1	trafficking protein, kinesin binding 1	REST
chr9	121392683	121392704	22	-	0.36757	0.42909	0.29062	0.2122	-0.31867	Promoter (<=1kb)	9	121391961	121400795	8835	1	ENSMUSG00000032536	ENSMUST00000209306.1	743	67095	TRAK1	trafficking protein, kinesin binding 1	REST
chr9	121403442	121403463	22	-	0.58424	0.59339	0.37028	0.02166	-0.62971	Promoter (<=1kb)	9	121403478	121446797	43320	1	ENSMUSG00000032536	ENSMUST00000210351.1	-36	67095	TRAK1	trafficking protein, kinesin binding 1	REST
chr9	121695035	121695056	22	+	0.24388	0.11275	0.11513	-0.98747	-0.96197	Promoter (1-2kb)	9	121684627	121693042	8416	2	ENSMUSG00000061536	ENSMUST00000215056.1	-1993	215474	SEC22C	SEC22 homolog C, vesicle trafficking protein	REST
chr9	121996047	121996068	22	+	0.65169	0.59772	0.37662	-0.12071	-0.75902	Promoter (<=1kb)	9	121981609	121996025	14417	2	ENSMUSG00000066235	ENSMUST00000084743.6	-22	215494	POMGNT2	protein O-linked mannose beta 1,4-N-acetylglucosaminyltransferase 2	REST
chrX	7638737	7638758	22	+	0.50851	0.348983	0.288	-0.522337	-0.77766	Promoter (<=1kb)	20	7638722	7644294	5573	1	ENSMUSG00000031144	ENSMUST00000128890.1	15	20977	SYP	synaptophysin	REST
chrX	7641166	7641187	22	+	0.1848	0.08808	0.0447667	-0.9178	-1.6506	Promoter (1-2kb)	20	7639761	7644242	4482	1	ENSMUSG00000031144	ENSMUST00000137515.1	1405	20977	SYP	synaptophysin	REST
chrX	7919695	7919716	22	+	0.24203	0.12126	0.13706	-0.88815	-0.7359	Promoter (<=1kb)	20	7919822	7924410	4589	1	ENSMUSG00000039278	ENSMUST00000041096.3	-106	30052	PCSK1N	proprotein convertase subtilisin/kexin type 1 inhibitor	REST
chrX	7920281	7920302	22	-	0.15011	0.15134	0.0748	0.01035	-0.8389	Promoter (<=1kb)	20	7919822	7924410	4589	1	ENSMUSG00000039278	ENSMUST00000041096.3	480	30052	PCSK1N	proprotein convertase subtilisin/kexin type 1 inhibitor	REST
chrX	12673578	12673599	22	+	0.75133	0.581967	0.692063	-0.357367	-0.11524	Promoter (<=1kb)	20	12654879	12673668	18790	2	ENSMUSG00000044148	ENSMUST00000060108.6	69	69155	1810030O07RIK	RIKEN cDNA 1810030O07 gene	REST
chrX	20162540	20162561	22	+	0.15964	0.0718	0.1256	-0.96329	-0.30181	Promoter (<=1kb)	20	20105754	20162200	56447	2	ENSMUSG00000037341	ENSMUST00000224372.1	-340	236727	SLC9A7	solute carrier family 9 (sodium/hydrogen exchanger), member 7	REST
chrX	20663682	20663703	22	-	0.21854	0.13206	0.18034	-0.64723	-0.25099	Promoter (<=1kb)	20	20662898	20683179	20282	1	ENSMUSG00000001924	ENSMUST00000001989.8	805	22201	UBA1	ubiquitin-like modifier activating enzyme 1	REST
chrX	20798337	20798358	22	-	0.55951	0.44181	0.39333	-0.3271	-0.48685	Promoter (<=1kb)	20	20797814	20860497	62684	1	ENSMUSG00000001127	ENSMUST00000136451.7	544	11836	ARAF	Araf proto-oncogene, serine/threonine kinase	REST
chrX	20921570	20921591	22	-	0.18792	0.08387	0.15496	-0.99649	-0.24811	Promoter (<=1kb)	20	20860511	20921004	60494	2	ENSMUSG00000037217	ENSMUST00000115345.7	-587	20964	SYN1	synapsin I	REST
chrX	47892702	47892723	22	-	0.15977	0.10376	0.06925	-0.53612	-1.00466	Promoter (<=1kb)	20	47809633	47892552	82920	2	ENSMUSG00000031099	ENSMUST00000088973.10	-171	93761	SMARCA1	SWI/SNF related, matrix associated, actin dependent regulator of chromatin, subfamily a, member 1	REST
chrX	56346385	56346406	22	+	0.28549	0.23236	0.236587	-0.27496	-0.252053	Promoter (<=1kb)	20	56346400	56365674	19275	1	ENSMUSG00000073176	ENSMUST00000101560.3	0	78619	ZFP449	zinc finger protein 449	REST
chrX	70385229	70385250	22	-	0.3362	0.21188	0.19278	-0.61782	-0.74145	Promoter (<=1kb)	20	70385877	70389417	3541	1	ENSMUSG00000045237	ENSMUST00000053981.5	-648	68618	1110012L19RIK	RIKEN cDNA 1110012L19 gene	REST
chrX	73674209	73674237	29	+	0.21744	0.21777	0.225795	-0.003995	0.046595	Promoter (<=1kb)	20	73673958	73681289	7332	1	ENSMUSG00000019558	ENSMUST00000168831.7	251	102857	SLC6A8	solute carrier family 6 (neurotransmitter transporter, creatine), member 8	REST
chrX	74353402	74353423	22	+	0.16383	0.1067	0.10208	-0.53453	-0.58783	Promoter (<=1kb)	20	74352162	74353575	1414	2	ENSMUSG00000015289	ENSMUST00000114152.1	152	66192	LAGE3	L antigen family, member 3	REST
chrX	94123243	94123264	22	+	0.48839	0.45942	0.67223	-0.0845233	0.444797	Promoter (<=1kb)	20	94113902	94123132	9231	2	ENSMUSG00000079509	ENSMUST00000130312.1	-111	22764	ZFX	zinc finger protein X-linked	REST
chrX	96096041	96096062	22	-	0.31549	0.31425	0.5342	-0.00533	0.72297	Promoter (<=1kb)	20	96096042	96168552	72511	1	ENSMUSG00000031207	ENSMUST00000117399.1	0	17698	MSN	moesin	REST
chrX	96713782	96713803	22	-	0.17247	0.11342	0.06932	-0.52639	-1.10166	Promoter (<=1kb)	20	96713513	96715785	2273	1	ENSMUSG00000031210	ENSMUST00000130276.1	290	76206	GPR165	G protein-coupled receptor 165	REST
chrX	101419728	101419749	22	+	0.34881	0.28765	0.25221	-0.26105	-0.43721	Promoter (<=1kb)	20	101404384	101419798	15415	2	ENSMUSG00000031310	ENSMUST00000117901.7	49	56364	ZMYM3	zinc finger, MYM-type 3	REST
chrX	105120691	105120712	22	-	0.19521	0.12547	0.11338	-0.56282	-0.68739	Promoter (<=1kb)	20	105120378	105123927	3550	1	ENSMUSG00000031227	ENSMUST00000033578.6	334	107528	MAGEE1	melanoma antigen, family E, 1	REST
chrX	105121700	105121721	22	+	0.26453	0.24023	0.13502	-0.12847	-0.87322	Promoter (1-2kb)	20	105120378	105123927	3550	1	ENSMUSG00000031227	ENSMUST00000033578.6	1322	107528	MAGEE1	melanoma antigen, family E, 1	REST
chrX	106219389	106219410	22	+	0.19733	0.10249	0.17933	-0.82371	-0.12432	Promoter (<=1kb)	20	106206883	106219901	13019	2	ENSMUSG00000047242	ENSMUST00000055497.14	491	407786	TAF9B	TATA-box binding protein associated factor 9B	REST
chrX	119927209	119927230	22	+	0.3066	0.3435	0.22668	0.15412	-0.4039	Promoter (<=1kb)	20	119927225	119930009	2785	1	ENSMUSG00000034732	ENSMUST00000113366.1	0	93728	PABPC5	poly(A) binding protein, cytoplasmic 5	REST
chrX	119927249	119927270	22	+	0.33186	0.44284	0.17144	0.39484	-0.87575	Promoter (<=1kb)	20	119927225	119930009	2785	1	ENSMUSG00000034732	ENSMUST00000113366.1	24	93728	PABPC5	poly(A) binding protein, cytoplasmic 5	REST
chrX	122397199	122397220	22	+	0.40585	0.40308	0.32814	-0.0094	-0.29016	Promoter (<=1kb)	20	122394565	122397401	2837	2	ENSMUSG00000055733	ENSMUST00000079490.5	181	54561	NAP1L3	nucleosome assembly protein 1-like 3	REST
chrX	134058673	134058694	22	+	0.1704	0.07929	0.12801	-0.93456	-0.36185	Promoter (<=1kb)	20	134059187	134086046	26860	1	ENSMUSG00000031256	ENSMUST00000113287.7	-493	108062	CSTF2	cleavage stimulation factor, 3' pre-RNA subunit 2	REST
chrX	135839384	135839405	22	-	0.15159	0.12442	0.07436	-0.24761	-0.85801	Promoter (<=1kb)	20	135839106	135841733	2628	1	ENSMUSG00000072966	ENSMUST00000141953.7	299	245607	GPRASP2	G protein-coupled receptor associated sorting protein 2	REST
chrX	136068330	136068351	22	+	0.17364	0.07062	0.05555	-1.08968	-1.34992	Promoter (<=1kb)	20	136066564	136068236	1673	2	ENSMUSG00000042750	ENSMUST00000049130.7	-94	12069	BEX2	brain expressed X-linked 2	REST
chrX	144318913	144318934	22	+	0.16742	0.09266	0.15866	-0.7308	-0.0688	Promoter (<=1kb)	20	144318023	144374450	56428	1	ENSMUSG00000041718	ENSMUST00000154827.7	890	67574	ALG13	asparagine-linked glycosylation 13	REST
chrX	153498898	153498919	22	+	0.2198	0.14039	0.09623	-0.57821	-1.04047	Promoter (<=1kb)	20	153498227	153501570	3344	1	ENSMUSG00000050148	ENSMUST00000060714.9	671	54609	UBQLN2	ubiquilin 2	REST
chrX	153498986	153499007	22	+	0.19404	0.11034	0.16254	-0.71264	-0.22887	Promoter (<=1kb)	20	153498227	153501570	3344	1	ENSMUSG00000050148	ENSMUST00000060714.9	759	54609	UBQLN2	ubiquilin 2	REST
chrX	162643316	162643337	22	+	0.17004	0.13602	0.06828	-0.28344	-1.10016	Promoter (<=1kb)	20	162411954	162643601	231648	2	ENSMUSG00000040855	ENSMUST00000101102.1	264	194590	REPS2	RALBP1 associated Eps domain containing protein 2	REST
