# Supplementary material for: Transcription factor network analysis identifies REST/NRSF as an intrinsic regulator of CNS regeneration in mice
Source: Nat Commun. 2022 Jul 29;13:4418. doi: 10.1038/s41467-022-31960-7 (PMC9338053; doi:10.1038/s41467-022-31960-7)
Supplement: Supplementary file 10 — Source Data [file 41467_2022_31960_MOESM10_ESM.xlsx]

## Sheet: Fig. 4
Fig. 4b. Number of regenerating axons at 0.5 mm
	replicate 1	replicate 2	replicate 3	replicate 4	replicate 5	replicate 6	replicate 7	replicate 8	replicate 9	replicate 10	replicate 11	replicate 12	replicate 13	replicate 14	replicate 15	replicate 16	replicate 17
Control	0	8.63	12	35.6	49.13	39.85	14.5	16.41	5.24	21.52	12.36	23.3	3.94	0	10.47	0	18.16
Pro-regenerative	523.12	618.65	467.6	499.09	410.13	707.6	542.03
Fig. 4b. Number of survived RGCs per mm2
	replicate 1	replicate 2	replicate 3	replicate 4	replicate 5	replicate 6	replicate 7	replicate 8	replicate 9	replicate 10	replicate 11
Control	738	875	789	705	790	39.85	605	597	744	757	676
Pro-regenerative	1499.91	1243.09	1121.28	1254.39	1351.64	1035.33	1247.91

## Sheet: Fig. 6
Fig. 6b. Neurite outgrowth normalized to the average of AAV-GFP-laminin group
	replicate 1	replicate 2	replicate 3	replicate 4	replicate 5
AAV_GFP_Laminin	95	105	66.5098	97.7451	135.745
AAV_CRE_Laminin	89.9535	81.878	42.7057	101.128	156.166
AAV_GFP_CSPG	2.04165	1.97833	9.35592	1.90229
AAV_CRE_CSPG	51.6103	71.3465	16.4813	26.2478
Fig. 6c. REST densitometry, normalized to beta-actin
	replicate 1	replicate 2
AAV_GFP	1	0.766884
AAV_CRE	0.0903205	0.131741
Western blot images:
Fig. 6d. Neurite outgrowth normzlied to hLuc control
	replicate 1	replicate 2	replicate 3	replicate 4	replicate 5	replicate 6	replicate 7	replicate 8	replicate 9	replicate 10	replicate 11	replicate 12	replicate 13	replicate 14	replicate 15	replicate 16	replicate 17	replicate 18	replicate 19	replicate 20	replicate 21	replicate 22	replicate 23	replicate 24	replicate 25	replicate 26	replicate 27	replicate 28	replicate 29	replicate 30	replicate 31	replicate 32	replicate 33	replicate 34	replicate 35	replicate 36	replicate 37	replicate 38	replicate 39	replicate 40	replicate 41	replicate 42	replicate 43	replicate 44	replicate 45	replicate 46	replicate 47	replicate 48	replicate 49
hLuc 1k	86.6737	84.8882	101.236	98.1114	110.251	95.4329	92.9852	130.422	115.312	103.551	110.357	89.7722	110.316	109.355	94.6197	71.3396	95.1485	89.2103	104.239	105.333	90.6553	93.4206	105.396	110.37	112.96	95.9157	109.255	72.4566
REST 1k	103.478	115.286	116.733	88.0573	104.757	119.439	100.709	88.4702	67.4711	112.808	112.402	110.903	97.6086	142.014	114.414	109.443	86.6882	104.414	111.667	99.5149	106.08	119.317	110.887	143.657	107.154
hLuc 5k	106.875	96.7983	91.926	94.9089	113.252	103.773	92.4672	158.592	124.988	86.1649	101.966	74.4295	78.1761	83.4279	118.181	126.882	47.1931	94.7952	106.792	97.561	103.756	108.22	100.244	112.019	93.2593	82.4973	100.856
REST 5k	199.169	204.303	167.503	236.491	119.79	169.595	239.215	130.441	86.8377	71.2916	39.3124	27.4797	22.6587	30.6822	109.619	118.713	111.144	110.265	119.519	125.365	114.953	124.299	118.786	138.471	157.21	126.009	137.645	109.747	120.945	121.462	138.675	118.344	140.88
hLuc 50k	112.597	87.3446	90.8651	105.102	100.028	105.226	98.8371	89.2061	87.1706	83.0134	111.147	95.3647	93.3354	102.95	100.095	110.461	90.3115	102.807	90.7911	123.567	93.1584	106.833	111.791	93.8396	92.974	99.5774	84.7955	106.17	88.7948	115.865	135.279	90.702	112.491	91.6348	98.4602	72.4859	169.506	80.496	108.04	92.1996	75.5531	99.1335	88.3616	109.764	105.516	101.638	97.7302	97.0683	114.188
REST 50k	117.8	73.9313	95.0865	86.5895	80.1523	109.483	115.977	105.334	115.395	70.6932	23.3365	26.3311	16.0289	25.0912	15.2799	83.9801	65.3851	73.0559	62.0786	57.0452	103.109	100.497	138.954	100.99	82.467	80.699	64.8876	78.9586	92.0827	120.972	109.608	106.576	110.593	113.646	100.581	110.592	103.456	94.0332	124.461	99.9227	100.583	114.093	91.6551	123.318	118.261	154.473	116.579	131.44	84.369
hLuc 500k	155.447	86.9884	112.597	87.3446	90.8651	105.102	100.028	105.226	98.8371
REST 500k	51.8849	51.6233	55.8337	49.9604	14.2495	60.4617	15.8749	3.60451	9.00654	7.2457
[truncated: 9 more columns]

## Sheet: Fig. 7
Fig. 7c. Number of CST axons at indicated distances, normalized to number axons at 3mm proximally
	Distance (mm)	replicate 1	replicate 2	replicate 3	replicate 4	replicate 5	replicate 6	replicate 7	replicate 8	replicate 9	replicate 10	replicate 11	replicate 12
AAV-GFP	0.25	0	0	0	0	0	0	0	0
	0	0	0	0	0	0	0	0	0
	-0.25	0	13.7255	0	18.75	0	0.841022	0.411706	0
	-0.5	4.16667	54.902	0	6.25	16.6667	6.80402	6.67004	0
	-0.75	50	78.4314	5.6338	6.25	40	17.6629	16.4158	6.6461
	-1	66.6667	82.3529	8.4507	31.25	100	28.3154	27.2488	23.9679
	-1.5	66.6667	100	52.1127	75	130	48.3147	47.1502	62.6126
	-2	100	131.373	90.1408	100	120	95.0877	85.1827	94.3056
	-2.5	112.5	103.922	118.31	93.75	103.333	100.15	100	100
	-3	100	100	100	100	100	100	100	100
AAV-CRE	0.25	0	0	0	0	0	0	0	0	0	0	0	0
	0	1.42857	1.6129	0	0	0	0	0	0	0	0	0	0
	-0.25	11.6667	100	22.449	43.5897	53.9683	35.2	24.1935	9.09091	37.2093	24.3902	4.62963	50
	-0.5	20	90.2439	51.0204	89.7436	74.6032	68	22.5806	18.1818	86.0465	78.0488	25	35
	-0.75	51.6667		80.6122	128.205	111.111	85.6	46.7742	50	106.977	78.0488	62.963	45
	-1	78.3333	143.902	76.5306	112.821	104.762	99.2	70.9677	127.273	137.209	85.3659	82.4074	55
	-1.5	83.3333	153.659	100	102.564	134.921	101.6	88.7097	159.091	134.884	96.3415	100.926	50
	-2	81.6667	114.634	109.184	112.821	104.762	108.8	93.5484	163.636	118.605	107.317	94.4444	60
	-2.5	70	90.2439	96.9388	100	107.937	104	88.7097	177.273	109.302	93.9024	78.7037	85
	-3	100	100	100	100	100	100	100	100	100	100	100	100
Fig. 7f. Number of CST axon branching expressed as percent per area
		replicate 1	replicate 2	replicate 3	replicate 4	replicate 5	replicate 6	replicate 7
AAV-GFP	Z1	1.99	1.65	0.8	0.7	0.55	2.32	2.9
	Z2	1.79	7.4	3.63	6.4	3.55	2.25	10.68
	Z3	2.91	9.7	6.89	10.5	7.89	5.02	13.27
AAV-CRE	Z1	6.16	2.67	2.82	1.77	7.15	12.8	6.9
	Z2	13.55	4.04	8.31	10.9	11.11	13.7	12.1
	Z3	10.43	7.4	13.28	10.1	12.29	13.04	16.7
Fig. 7h. Fluorescent signal in CST axons expressed as percent per area
	Distance (mm)	replicate 1	replicate 2	replicate 3	replicate 4	replicate 5
AAV-GFP	-0.5	22.0339	37.037	21.875	19.5652	26.6667
	-3	20	24.3902	29.1667	23	25
AAV-CRE	-0.5	54.1176	25	65.3846	46.1538	67.3913
	-3	37.1134	20	54.5455	47.5	62.069
Fig. 7i. Fluorescent signal in CST axons expressed as percent per area
	replicate 1	replicate 2	replicate 3
AAV-GFP	25	0	26.6667
AAV-CRE	66.6667	55.5556	67.8571

## Sheet: Fig. 8
Fig. 8b. Percentage of RGCs with axons ≥ 30 µm
	replicate 1	replicate 2	replicate 3	replicate 4
AAV_GFP_noTr	0.12	4.28	3.76	0
AAV_d/n_noTr	10.26	6.55	9.52	5.56
AAV_GFP_Tr	23.53	23.08	15	27.27
AAV_d/n_Tr	39.29	52.17	50	51.16
Fig. 8c. RGC survival in culture
	replicate 1	replicate 2	replicate 3	replicate 4
AAV_GFP_noTr	0.59	0.72	0.85	0.52
AAV_d/n_noTr	0.9	0.98	0.93	0.77
AAV_GFP_Tr	0.62	0.61	0.79	0.4
AAV_d/n_Tr	1.19	0.81	0.99	1.02
Fig. 8e. Number of regenerating axons at 0.5 mm
	replicate 1	replicate 2	replicate 3	replicate 4	replicate 5	replicate 6	replicate 7	replicate 8	replicate 9	replicate 10	replicate 11	replicate 12
GFP_noTr	64.69	92.94	44.41	30.39	130.2	63.76	79.37	84.8	23.31	0	32.13	29.82
GFP_Tr	15.44	23.39	68.82	37.03	20.5	54.12	31.16	46.73
d/n_noTr	111.1	237.82	88.6	117.43	346.08	298.78	233.34	283.78	290.28
dn_Tr	322.99	301.97	377.02	325.3	313.95	424.95
Cre_noTr	241.93	104.78	251.23	161.33	208.55	382.67	244.16	316.12	273.83	460.84
sh_noTr	230.79	433.5	361.18	444.41	419.95
d/n+sh_noTr	609.09	629.19	524.67
Fig. 8f. Number of survived RGCs
	replicate 1	replicate 2	replicate 3	replicate 4	replicate 5	replicate 6	replicate 7	replicate 8	replicate 9	replicate 10	replicate 11	replicate 12
GFP_noTr	620.555	648.565	831.91	700.79	776.47	716.34	832	747.5	601	750.5	757	676
GFP_Tr	667.55	605.32	714.89	588.3	481.38
d/n_noTr	1323.94	1134.04	1495.74	1520.74	1238.3	1144.68
dn_Tr	1176.06	1019.68	1087.23	1177.13
Cre_noTr	898.4	1314.97	1186.73	1353.84	1069.37
sh_noTr	1014.89	1164.89	1227.13	1120.21	1230.32
d/n+sh_noTr	1456.91	1272.87
Fig. 8h. Fluorescent signals in RGCs, normalized to GFP
		replicate 1	replicate 2	replicate 3	replicate 4
ATF3	GFP	1.37	0.85	0.78	1
	d/n	1.95	2.11	1.93	1.51
SOX11	GFP	1.06	0.91	1.03	1
	d/n	1.03	1.24	1.38	1.36
STAT3	GFP	1.11	0.99	0.89	1
	d/n	1.39	1.7	1.65	1.16
pCREB	GFP	0.95	1.05	0.95	1.05
	d/n	1.18	1.2	1.26	1.42
Fig. 8i. qPCR values, normalized to GFP
		replicate 1	replicate 2	replicate 3	replicate 4	replicate 5	replicate 6
Gap43	GFP	1.12	0.84	0.88	1.04
	d/n	1.44	1.73	3.62	1.59	3.77	1.75
Sprr1a	GFP	0.78	1.12	1.9	0.7
	d/n	3.48	2.94	2.89	5.09	8.56	2.96
Bdnf	GFP	0.95	1.82	1.16	0.53
	d/n	3.65	8.93	10.17	5.94	15.14	5.31

## Sheet: Supp. Fig. 7
Supp. Fig. 7b. Number of DRG cells expressing Tuj+, Tuj+GFP+ or Tuj1+RFP+ per area
		Area 1	Area 2	Area 3	Area 4	Area 5	Area 6	Area 7	Area 8	Area 9	Area 10	Area 11	Area 12	Area 13	Area 14	Area 15	Area 16	Area 17	Area 18	Area 19	Area 20	Area 21	Area 22	Area 23	Area 24	Area 25	Area 26	Area 27	Area 28
AAV-GFP	Tuj1	1	6	5	8	7	7	5	1	5	1	1	1	1	2	1	2	1	1	1	1	1	9	1	2	3	10	4	10
	Tuj_GFP	1	6	5	8	7	7	5	1	5	1	1	1	1	2	1	2	1	1	1	1	1	9	1	2	3	9	4	10
AAV-CRE	Tuj1	2	1	1	1	1	1	1	3	6	7	3	2	2	2	1	5	3	1	10	3	1
	Tuj_RFP	2	1	1	1	1	1	1	3	6	7	3	2	2	2	1	3	3	1	10	3	1
Supp. Fig. 7c. REST/b-actin qPCR values normalized to the average of AAV-GFP
	replicate 1	replicate 2	replicate 3
AAV_GFP	1	0.766884	1.04204
AAV_CRE	0.0903205	0.131741	0.763395
Supp. Fig. 7d. REST/b-actin qPCR values normalized to the average of AAV-GFP
		Neurite growth			Neuronal survival
Laminin (ug/ml)	CSPG (ug/ml)	Replicate 1	Replicate 2	Replicate 3	Replicate 1	Replicate 2	Replicate 3
2	0	100	100	100	100	100	100
2	0.5	76.6359	21.1258	49.6896	103.2	105.48	95.4119
2	1	7.10571	19.3568	44.9537	105.4	101.09	92.9253
2	3	10.0518	4.42705	8.85103	103.94	101.69	82.6608
2	10	10.1765			99.52	102.38	77.8969
0	0	39.5221	13.3937	12.9485	101.35	79.1527
Supp. Fig. 7e. REST/GAPDH qPCR values normalized to the average of control
	replicate 1	replicate 2	replicate 3
Control	1	1	1
REST 1k	22.7127	41.3679	33.5487
REST 5k	324.19	642.094	452
REST 50k	4241.12	2016.81	3945.5

## Sheet: Supp. Fig. 8
Supp. Fig. 8b. GFAP fluorescence intensity per area
		replicate 1	replicate 2	replicate 3	replicate 4	replicate 5	replicate 6
Uninjured	AAV-GFP	4.18	2.27	6.69	6.86	4.44	2.36
	AAV-CRE	14.652	22.701	45.273	30.072	26.05	26.985
Injured	AAV-GFP	2.254	11.57	4.55	13.67	2.94	8.09
	AAV-CRE	21.651	45.004	36.828	19.442	34.01	19.208
Supp. Fig. 8c. Lesion size
	replicate 1	replicate 2	replicate 3	replicate 4	replicate 5	replicate 6	replicate 7
AAV-GFP	184	130.078	108.249	95.397	92.785	89.349	202.782
AAV-CRE	82.476	130.587	140.896	116.841	120.277	154.642	168.423

## Sheet: Supp. Fig. 9
Supp. Fig. 9a. Number of CST axons at indicated distances, normalized to number axons at 2mm proximally
	Distance (mm)	replicate 1	replicate 2	replicate 3	replicate 4	replicate 5	replicate 6	replicate 7
AAV-Syn-GFP	0	0	0	0	0	0	0
	-0.25	1.53115	2.15908	0	2.51531	4.88168	1.09069	8.10354
	-0.5	7.02244	8.18153	0.108967	11.7225	17.9951	3.68191	17.4782
	-0.75	18.9721	40.1971	0.448076	24.7718	31.0211	6.40655	20.3104
	-1	25.5539	51.157	1.10412	43.9306	50.438	9.10752	25.1861
	-1.5	70.4643	75.6716	4.32485	86.1735	75.886	97.7647	88.1713
	-2	100	100	100	100	100	100	100
AAV-Syn-CRE	0	0	0	0	0	0
	-0.25	1.77453	5.23295	0.336705	9.84015	0.260101
	-0.5	5.13016	19.851	22.1479	24.1624	0.684394
	-0.75	10.4256	31.8564	38.6823	40.7632	2.32656
	-1	20.5258	43.6749	55.2121	54.3928	2.58697
	-1.5	59.666	72.0315	84.1859	84.2234	97.0687
	-2	100	100	100	100	100
Supp. Fig. 9b.total number of CST axons at 3 mm rostral to the lesion center
		replicate 1	replicate 2	replicate 3	replicate 4	replicate 5	replicate 6	replicate 7
Uninjured	AAV-GFP	11.52	16.99	6.06	10.58	6.26	6.45
	AAV-CRE	5.55	6.28	12.02	7.45	14.8	11.06
Injured	AAV-GFP	2.91	9.7	6.89	10.5	7.89	5.02	13.27
	AAV-CRE	10.43	7.4	13.28	10.1	12.29	13.04	16.7

## Sheet: Supp. Fig. 10
Supp. Fig. 10b phospho-S6 fluorescence signals in RGCs where PTEN is knocked down
	replicate 1	replicate 2	replicate 3	replicate 4
Normal	33.03	43.07	61.18	43.32
shPten	81.8	79.45	80.85	77.88
Supp. Fig. 10c. phospho-S6 fluorescence signals in RGCs where REST is inhibited
	replicate 1	replicate 2	replicate 3	replicate 4
Crush_D1	78.58	84.6	53.79	55.6
d/nREST_Crush_D1	63.87	60.26	82.89	56.71
Crush_D7	50.54	71.72	44.48	67.73
d/nREST_Crush_D7	68.54	94.71	85.86	74.75
